# Supplementary material for: Synthesis, Biological Activity, and Molecular Modelling Studies of Naphthoquinone Derivatives as Promising Anticancer Candidates Targeting COX-2
Source: Pharmaceuticals (Basel). 2022 Apr 27;15(5):541. doi: 10.3390/ph15050541 (PMC9144205; doi:10.3390/ph15050541)
Supplement: Supplementary file 1 [file pharmaceuticals-15-00541-s001.zip]

Archive with 2 entries (2 files):
- Suplementary_table_1.xlsx
- Kavaliauskas_2021_suplementary_fig.pdf
