# Supplementary material for: Synthesis, Biological Activity, and Molecular Modelling Studies of Naphthoquinone Derivatives as Promising Anticancer Candidates Targeting COX-2
Source: Pharmaceuticals (Basel). 2022 Apr 27;15(5):541. doi: 10.3390/ph15050541 (PMC9144205; doi:10.3390/ph15050541)
Supplement: Supplementary file 1 [file pharmaceuticals-15-00541-s001.zip › Suplementary_table_1.xlsx]

## Sheet: Swiss Target Prediction
9
Target	Common name	Uniprot ID	ChEMBL ID	Target Class	Probability*	Known actives (3D/2D)
Leukocyte elastase	ELANE	P08246	CHEMBL248	Protease	0.11150186548	78 / 0
Cyclooxygenase-2	PTGS2	P35354	CHEMBL230	Oxidoreductase	0.11150186548	16 / 0
Carbonic anhydrase XII	CA12	O43570	CHEMBL3242	Lyase	0.11150186548	29 / 0
Macrophage migration inhibitory factor	MIF	P14174	CHEMBL2085	Enzyme	0.11150186548	3 / 0
Serine/threonine-protein phosphatase	PPP5C	Q9BPW0	CHEMBL1293265	Phosphatase	0.11150186548	2 / 0
Dual specificity phosphatase Cdc25C	CDC25C	P30307	CHEMBL2378	Phosphatase	0.11150186548	1 / 0
Mannose-6-phosphate isomerase	MPI	P34949	CHEMBL2758	Isomerase	0.11150186548	1 / 0
Dual specificity phosphatase Cdc25A	CDC25A	P30304	CHEMBL3775	Phosphatase	0.11150186548	2 / 0
Dual specificity phosphatase Cdc25B	CDC25B	P30305	CHEMBL4804	Phosphatase	0.11150186548	2 / 0
11-beta-hydroxysteroid dehydrogenase 1	HSD11B1	P28845	CHEMBL4235	Enzyme	0.11150186548	24 / 0
10
Target	Common name	Uniprot ID	ChEMBL ID	Target Class	Probability*	Known actives (3D/2D)
Cyclooxygenase-2	PTGS2	P35354	CHEMBL230	Oxidoreductase	0.101613854776	6 / 0
Tyrosine-protein kinase receptor FLT3	FLT3	P36888	CHEMBL1974	Kinase	0.101613854776	3 / 0
Carboxypeptidase B	CPB1	P15086	CHEMBL2552	Protease	0.101613854776	1 / 0
Phosphodiesterase 10A	PDE10A	Q9Y233	CHEMBL4409	Phosphodiesterase	0.101613854776	65 / 0
Cathepsin G	CTSG	P08311	CHEMBL4071	Protease	0.101613854776	16 / 0
Rap guanine nucleotide exchange factor 4 (by homology)	RAPGEF4	Q8WZA2	CHEMBL2029198	Unclassified protein	0.0	14 / 0
Metabotropic glutamate receptor 5 (by homology)	GRM5	P41594	CHEMBL3227	Family C G protein-coupled receptor	0.0	114 / 0
Serine/threonine-protein kinase RAF	RAF1	P04049	CHEMBL1906	Kinase	0.0	1 / 0
Platelet-derived growth factor receptor beta	PDGFRB	P09619	CHEMBL1913	Kinase	0.0	1 / 0
Dual specificity mitogen-activated protein kinase kinase 2	MAP2K2	P36507	CHEMBL2964	Kinase	0.0	1 / 0
11
Target	Common name	Uniprot ID	ChEMBL ID	Target Class	Probability*	Known actives (3D/2D)
NADPH oxidase 4	NOX4	Q9NPH5	CHEMBL1250375	Enzyme	0.0972399887602	15 / 0
Estrogen receptor alpha	ESR1	P03372	CHEMBL206	Nuclear receptor	0.0972399887602	14 / 0
Estrogen receptor beta	ESR2	Q92731	CHEMBL242	Nuclear receptor	0.0972399887602	21 / 0
Cytochrome P450 26A1	CYP26A1	O43174	CHEMBL5141	Cytochrome P450	0.0972399887602	10 / 0
Glycogen synthase kinase-3 beta	GSK3B	P49841	CHEMBL262	Kinase	0.0972399887602	226 / 0
Matrix metalloproteinase 13	MMP13	P45452	CHEMBL280	Protease	0.0972399887602	186 / 0
MAP kinase p38 alpha	MAPK14	Q16539	CHEMBL260	Kinase	0.0972399887602	544 / 0
Tyrosine-protein kinase receptor FLT3	FLT3	P36888	CHEMBL1974	Kinase	0.0972399887602	135 / 0
CDC7/DBF4 (Cell division cycle 7-related protein kinase/Activator of S phase kinase)	CDC7	O00311	CHEMBL5443	Kinase	0.0972399887602	34 / 0
Metabotropic glutamate receptor 5	GRM5	P41594	CHEMBL3227	Family C G protein-coupled receptor	0.0972399887602	274 / 0
12
Target	Common name	Uniprot ID	ChEMBL ID	Target Class	Probability*	Known actives (3D/2D)
Dihydroorotate dehydrogenase	DHODH	Q02127	CHEMBL1966	Oxidoreductase	0.101613854776	4 / 0
Estrogen receptor beta	ESR2	Q92731	CHEMBL242	Nuclear receptor	0.101613854776	18 / 0
Thymidylate synthase	TYMS	P04818	CHEMBL1952	Transferase	0.101613854776	4 / 0
Macrophage migration inhibitory factor	MIF	P14174	CHEMBL2085	Enzyme	0.101613854776	3 / 0
Pregnane X receptor	NR1I2	O75469	CHEMBL3401	Nuclear receptor	0.101613854776	2 / 0
Arachidonate 15-lipoxygenase	ALOX15	P16050	CHEMBL2903	Enzyme	0.101613854776	16 / 0
Leukocyte elastase	ELANE	P08246	CHEMBL248	Protease	0.101613854776	49 / 0
Cyclooxygenase-2	PTGS2	P35354	CHEMBL230	Oxidoreductase	0.0	11 / 0
Cannabinoid receptor 1	CNR1	P21554	CHEMBL218	Family A G protein-coupled receptor	0.0	59 / 0
Cannabinoid receptor 2	CNR2	P34972	CHEMBL253	Family A G protein-coupled receptor	0.0	62 / 0
13
Target	Common name	Uniprot ID	ChEMBL ID	Target Class	Probability*	Known actives (3D/2D)
Glycogen synthase kinase-3 beta	GSK3B	P49841	CHEMBL262	Kinase	0.104671941128	294 / 0
Hepatocyte growth factor receptor	MET	P08581	CHEMBL3717	Kinase	0.104671941128	537 / 0
Cyclin-dependent kinase 2	CDK2	P24941	CHEMBL301	Kinase	0.104671941128	208 / 0
Estrogen receptor alpha	ESR1	P03372	CHEMBL206	Nuclear receptor	0.104671941128	25 / 0
NADPH oxidase 4	NOX4	Q9NPH5	CHEMBL1250375	Enzyme	0.104671941128	14 / 0
Matrix metalloproteinase 13	MMP13	P45452	CHEMBL280	Protease	0.104671941128	326 / 0
TRAF2- and NCK-interacting kinase	TNIK	Q9UKE5	CHEMBL4527	Kinase	0.104671941128	34 / 0
Protein-tyrosine phosphatase 1B	PTPN1	P18031	CHEMBL335	Phosphatase	0.104671941128	45 / 0
Neuropeptide Y receptor type 5 (by homology)	NPY5R	Q15761	CHEMBL4561	Family A G protein-coupled receptor	0.104671941128	163 / 0
Thymidylate synthase	TYMS	P04818	CHEMBL1952	Transferase	0.104671941128	17 / 0
14
Target	Common name	Uniprot ID	ChEMBL ID	Target Class	Probability*	Known actives (3D/2D)
Cyclooxygenase-2	PTGS2	P35354	CHEMBL230	Oxidoreductase	0.101613854776	6 / 0
Tyrosine-protein kinase receptor FLT3	FLT3	P36888	CHEMBL1974	Kinase	0.101613854776	4 / 0
Serine/threonine-protein kinase RAF	RAF1	P04049	CHEMBL1906	Kinase	0.101613854776	3 / 0
Platelet-derived growth factor receptor beta	PDGFRB	P09619	CHEMBL1913	Kinase	0.101613854776	2 / 0
Dual specificity mitogen-activated protein kinase kinase 2	MAP2K2	P36507	CHEMBL2964	Kinase	0.101613854776	1 / 0
Dual specificity mitogen-activated protein kinase kinase 1	MAP2K1	Q02750	CHEMBL3587	Kinase	0.101613854776	6 / 0
Serine/threonine-protein kinase Aurora-C	AURKC	Q9UQB9	CHEMBL3935	Kinase	0.101613854776	1 / 0
CaM kinase II alpha	CAMK2A	Q9UQM7	CHEMBL4147	Kinase	0.101613854776	1 / 0
Metabotropic glutamate receptor 5 (by homology)	GRM5	P41594	CHEMBL3227	Family C G protein-coupled receptor	0.101613854776	109 / 0
Carboxypeptidase B	CPB1	P15086	CHEMBL2552	Protease	0.0	1 / 0
15
Target	Common name	Uniprot ID	ChEMBL ID	Target Class	Probability*	Known actives (3D/2D)
Cyclooxygenase-2	PTGS2	P35354	CHEMBL230	Oxidoreductase	0.101613854776	5 / 0
Carbonic anhydrase I	CA1	P00915	CHEMBL261	Lyase	0.101613854776	26 / 0
Carbonic anhydrase XII	CA12	O43570	CHEMBL3242	Lyase	0.101613854776	29 / 0
Carbonic anhydrase IX	CA9	Q16790	CHEMBL3594	Lyase	0.101613854776	14 / 0
Tyrosine-protein kinase receptor FLT3	FLT3	P36888	CHEMBL1974	Kinase	0.101613854776	4 / 0
Carboxypeptidase B	CPB1	P15086	CHEMBL2552	Protease	0.101613854776	1 / 0
Serine/threonine-protein kinase RAF	RAF1	P04049	CHEMBL1906	Kinase	0.0	2 / 0
Platelet-derived growth factor receptor beta	PDGFRB	P09619	CHEMBL1913	Kinase	0.0	2 / 0
Estrogen receptor alpha	ESR1	P03372	CHEMBL206	Nuclear receptor	0.0	3 / 0
Dual specificity mitogen-activated protein kinase kinase 2	MAP2K2	P36507	CHEMBL2964	Kinase	0.0	1 / 0
16
Target	Common name	Uniprot ID	ChEMBL ID	Target Class	Probability*	Known actives (3D/2D)
Macrophage migration inhibitory factor	MIF	P14174	CHEMBL2085	Enzyme	0.104671941128	47 / 0
Hepatocyte growth factor receptor	MET	P08581	CHEMBL3717	Kinase	0.104671941128	616 / 0
Serine/threonine-protein kinase Aurora-A	AURKA	O14965	CHEMBL4722	Kinase	0.104671941128	579 / 0
Protein-tyrosine phosphatase 1B	PTPN1	P18031	CHEMBL335	Phosphatase	0.104671941128	100 / 0
Cyclin-dependent kinase 2	CDK2	P24941	CHEMBL301	Kinase	0.104671941128	318 / 0
Cyclin-dependent kinase 4	CDK4	P11802	CHEMBL331	Kinase	0.104671941128	107 / 0
Lysine-specific histone demethylase 1	KDM1A	O60341	CHEMBL6136	Eraser	0.104671941128	21 / 0
Estradiol 17-beta-dehydrogenase 2	HSD17B2	P37059	CHEMBL2789	Enzyme	0.104671941128	130 / 0
Estradiol 17-beta-dehydrogenase 1	HSD17B1	P14061	CHEMBL3181	Enzyme	0.104671941128	111 / 0
Hexokinase type IV	GCK	P35557	CHEMBL3820	Enzyme	0.104671941128	62 / 0

## Sheet: SwissTarget Overlap
Swiss Target Predictions		Compounds							Total overlaps
9	10	11	12	13	14	15	16		PTGS2	5
Gene ID									FLT3	4
ELANE	PTGS2	NOX4	DHODH	GSK3B	PTGS2	PTGS2	MIF		MIF	3
PTGS2	FLT3	ESR1	ESR2	MET	FLT3	CA1	MET		ESR1	3
CA12	CPB1	ESR2	TYMS	CDK2	RAF1	CA12	AURKA		RAF1	3
MIF	PDE10A	CYP26A1	MIF	ESR1	PDGFRB	CA9	PTPN1		PDGFRB	3
PPP5C	CTSG	GSK3B	NR1I2	NOX4	MAP2K2	FLT3	CDK2		MAP2K2	3
CDC25C	RAPGEF4	MMP13	ALOX15	MMP13	MAP2K1	CPB1	CDK4
MPI	GRM5	MAPK14	ELANE	TNIK	AURKC	RAF1	KDM1A
CDC25A	RAF1	FLT3	PTGS2	PTPN1	CAMK2A	PDGFRB	HSD17B2
CDC25B	PDGFRB	CDC7	CNR1	NPY5R	GRM5	ESR1	HSD17B1
HSD11B1	MAP2K2	GRM5	CNR2	TYMS	CPB1	MAP2K2	GCK

## Sheet: NSCLC Genes
Symbol	Description	Category	GIFtS	GC id	Score ▼
TP53	Tumor Protein P53	Protein Coding	54	GC17M007661	352.66
EGFR	Epidermal Growth Factor Receptor	Protein Coding	54	GC07P055019	329.35		Total	2153
BRCA2	BRCA2 DNA Repair Associated	Protein Coding	50	GC13P032315	261.58		Filtered	1166
KRAS	KRAS Proto-Oncogene, GTPase	Protein Coding	52	GC12M025204	260.64
PTEN	Phosphatase And Tensin Homolog	Protein Coding	53	GC10P087863	259.79
BRCA1	BRCA1 DNA Repair Associated	Protein Coding	51	GC17M043044	241.78
MET	MET Proto-Oncogene, Receptor Tyrosine Kinase	Protein Coding	54	GC07P116672	228.07
PIK3CA	Phosphatidylinositol-4,5-Bisphosphate 3-Kinase Catalytic Subunit Alpha	Protein Coding	53	GC03P179148	223.71
ERBB2	Erb-B2 Receptor Tyrosine Kinase 2	Protein Coding	54	GC17P039687	223.55
BRAF	B-Raf Proto-Oncogene, Serine/Threonine Kinase	Protein Coding	54	GC07M140717	222.88
AKT1	AKT Serine/Threonine Kinase 1	Protein Coding	54	GC14M104769	205.40
ATM	ATM Serine/Threonine Kinase	Protein Coding	54	GC11P108222	202.78
CDH1	Cadherin 1	Protein Coding	51	GC16P068737	199.40
CDKN2A	Cyclin Dependent Kinase Inhibitor 2A	Protein Coding	52	GC09M021967	197.91
ALK	ALK Receptor Tyrosine Kinase	Protein Coding	52	GC02M029190	178.79
APC	APC Regulator Of WNT Signaling Pathway	Protein Coding	49	GC05P112707	170.93
NRAS	NRAS Proto-Oncogene, GTPase	Protein Coding	50	GC01M114704	162.08
CASP8	Caspase 8	Protein Coding	52	GC02P201233	161.34
CHEK2	Checkpoint Kinase 2	Protein Coding	54	GC22M028687	159.58
RB1	RB Transcriptional Corepressor 1	Protein Coding	49	GC13P048303	159.53
MSH2	MutS Homolog 2	Protein Coding	49	GC02P047402	159.19
CTNNB1	Catenin Beta 1	Protein Coding	54	GC03P041236	157.97
MLH1	MutL Homolog 1	Protein Coding	49	GC03P036993	157.10
STK11	Serine/Threonine Kinase 11	Protein Coding	50	GC19P001177	148.16
MSH6	MutS Homolog 6	Protein Coding	51	GC02P047695	147.36
MAP2K1	Mitogen-Activated Protein Kinase Kinase 1	Protein Coding	54	GC15P066386	144.94
CCND1	Cyclin D1	Protein Coding	52	GC11P069641	143.87
FASLG	Fas Ligand	Protein Coding	48	GC01P172628	142.47
HRAS	HRas Proto-Oncogene, GTPase	Protein Coding	52	GC11M001078	139.14
KIT	KIT Proto-Oncogene, Receptor Tyrosine Kinase	Protein Coding	53	GC04P054657	138.48
NBN	Nibrin	Protein Coding	48	GC08M089933	134.86
RET	Ret Proto-Oncogene	Protein Coding	54	GC10P043081	130.43
FGFR3	Fibroblast Growth Factor Receptor 3	Protein Coding	55	GC04P001795	130.02
DICER1	Dicer 1, Ribonuclease III	Protein Coding	48	GC14M095086	129.49
PMS2	PMS1 Homolog 2, Mismatch Repair System Component	Protein Coding	49	GC07M005973	127.34
TERT	Telomerase Reverse Transcriptase	Protein Coding	52	GC05M001253	126.76
SMAD4	SMAD Family Member 4	Protein Coding	51	GC18P051028	126.34
ROS1	ROS Proto-Oncogene 1, Receptor Tyrosine Kinase	Protein Coding	45	GC06M117287	123.50
MYC	MYC Proto-Oncogene, BHLH Transcription Factor	Protein Coding	51	GC08P127735	121.17
IL6	Interleukin 6	Protein Coding	50	GC07P022725	118.14
STAT3	Signal Transducer And Activator Of Transcription 3	Protein Coding	53	GC17M042313	117.42
TGFB1	Transforming Growth Factor Beta 1	Protein Coding	52	GC19M041301	115.55
BARD1	BRCA1 Associated RING Domain 1	Protein Coding	47	GC02M214725	114.04
IRF1	Interferon Regulatory Factor 1	Protein Coding	47	GC05M132440	113.11
ESR1	Estrogen Receptor 1	Protein Coding	53	GC06P151656	111.55
PRKN	Parkin RBR E3 Ubiquitin Protein Ligase	Protein Coding	40	GC06M161348	111.41
VEGFA	Vascular Endothelial Growth Factor A	Protein Coding	49	GC06P043770	111.07
BAX	BCL2 Associated X, Apoptosis Regulator	Protein Coding	49	GC19P048954	111.07
ERCC6	ERCC Excision Repair 6, Chromatin Remodeling Factor	Protein Coding	46	GC10M049454	110.86
TNF	Tumor Necrosis Factor	Protein Coding	51	GC06P055202	110.79
FGFR2	Fibroblast Growth Factor Receptor 2	Protein Coding	54	GC10M121478	108.83
CDK4	Cyclin Dependent Kinase 4	Protein Coding	54	GC12M057743	107.89
MTOR	Mechanistic Target Of Rapamycin Kinase	Protein Coding	54	GC01M011106	107.72
CDKN1B	Cyclin Dependent Kinase Inhibitor 1B	Protein Coding	48	GC12P012722	107.48
TSC2	TSC Complex Subunit 2	Protein Coding	50	GC16P005579	106.90
EPCAM	Epithelial Cell Adhesion Molecule	Protein Coding	48	GC02P047345	106.89
BCL2	BCL2 Apoptosis Regulator	Protein Coding	51	GC18M063123	106.55
VHL	Von Hippel-Lindau Tumor Suppressor	Protein Coding	47	GC03P011015	106.49
POLE	DNA Polymerase Epsilon, Catalytic Subunit	Protein Coding	50	GC12M132637	105.65
PTCH1	Patched 1	Protein Coding	51	GC09M095442	103.89
PTPRC	Protein Tyrosine Phosphatase Receptor Type C	Protein Coding	51	GC01P198607	103.67
TGFBR2	Transforming Growth Factor Beta Receptor 2	Protein Coding	51	GC03P030623	103.63
NF1	Neurofibromin 1	Protein Coding	50	GC17P031094	103.44
IL1B	Interleukin 1 Beta	Protein Coding	49	GC02M112829	102.18
SLC22A18	Solute Carrier Family 22 Member 18	Protein Coding	43	GC11P002899	101.66
SMARCA4	SWI/SNF Related, Matrix Associated, Actin Dependent Regulator Of Chromatin, Subfamily A, Member 4	Protein Coding	50	GC19P010932	100.81
MUTYH	MutY DNA Glycosylase	Protein Coding	45	GC01M045329	100.08
PPP2R1B	Protein Phosphatase 2 Scaffold Subunit Abeta	Protein Coding	47	GC11M111695	99.16
FAS	Fas Cell Surface Death Receptor	Protein Coding	51	GC10P088969	98.74
TSC1	TSC Complex Subunit 1	Protein Coding	48	GC09M132891	98.50
MDM2	MDM2 Proto-Oncogene	Protein Coding	53	GC12P068808	98.21
EGF	Epidermal Growth Factor	Protein Coding	51	GC04P109912	97.87
JAK3	Janus Kinase 3	Protein Coding	52	GC19M017824	96.81
RAD51C	RAD51 Paralog C	Protein Coding	44	GC17P058692	96.38
CDKN1A	Cyclin Dependent Kinase Inhibitor 1A	Protein Coding	50	GC06P055348	96.18
NKX2-1	NK2 Homeobox 1	Protein Coding	47	GC14M036516	94.41
CYP2A6	Cytochrome P450 Family 2 Subfamily A Member 6	Protein Coding	48	GC19M040843	94.37
SRC	SRC Proto-Oncogene, Non-Receptor Tyrosine Kinase	Protein Coding	52	GC20P037344	93.88
PIK3R1	Phosphoinositide-3-Kinase Regulatory Subunit 1	Protein Coding	51	GC05P068215	93.41
PPARG	Peroxisome Proliferator Activated Receptor Gamma	Protein Coding	53	GC03P012287	93.28
JAK2	Janus Kinase 2	Protein Coding	54	GC09P004985	91.76
PTPN11	Protein Tyrosine Phosphatase Non-Receptor Type 11	Protein Coding	54	GC12P112418	90.76
MXRA5	Matrix Remodeling Associated 5	Protein Coding	32	GC0XM003308	90.75
IL10	Interleukin 10	Protein Coding	48	GC01M206767	90.67
MAPK1	Mitogen-Activated Protein Kinase 1	Protein Coding	52	GC22M021754	89.31
CXCL8	C-X-C Motif Chemokine Ligand 8	Protein Coding	42	GC04P073740	89.08
MAP3K8	Mitogen-Activated Protein Kinase Kinase Kinase 8	Protein Coding	47	GC10P030458	88.97
EP300	E1A Binding Protein P300	Protein Coding	51	GC22P041091	88.78
LRRC56	Leucine Rich Repeat Containing 56	Protein Coding	36	GC11P000518	88.51
CASP3	Caspase 3	Protein Coding	51	GC04M184627	88.11
CD274	CD274 Molecule	Protein Coding	45	GC09P005450	88.10
AR	Androgen Receptor	Protein Coding	53	GC0XP067544	87.92
MUC1	Mucin 1, Cell Surface Associated	Protein Coding	47	GC01M155185	87.29
NOTCH1	Notch Receptor 1	Protein Coding	51	GC09M136705	87.07
AXIN2	Axin 2	Protein Coding	49	GC17M065528	86.77
BAP1	BRCA1 Associated Protein 1	Protein Coding	47	GC03M052401	86.28
CTLA4	Cytotoxic T-Lymphocyte Associated Protein 4	Protein Coding	46	GC02P203867	85.10
CXCR4	C-X-C Motif Chemokine Receptor 4	Protein Coding	52	GC02M136114	84.97
FGFR1	Fibroblast Growth Factor Receptor 1	Protein Coding	55	GC08M038400	84.75
RAD51	RAD51 Recombinase	Protein Coding	53	GC15P040694	84.16
IFNG	Interferon Gamma	Protein Coding	48	GC12M068154	84.05
MEN1	Menin 1	Protein Coding	47	GC11M064803	83.51
IGF2	Insulin Like Growth Factor 2	Protein Coding	48	GC11M002130	83.34
HIF1A	Hypoxia Inducible Factor 1 Subunit Alpha	Protein Coding	48	GC14P061695	82.97
MMP9	Matrix Metallopeptidase 9	Protein Coding	54	GC20P046008	82.89
ERCC2	ERCC Excision Repair 2, TFIIH Core Complex Helicase Subunit	Protein Coding	48	GC19M045349	82.88
TP73	Tumor Protein P73	Protein Coding	46	GC01P003652	82.55
ABCB1	ATP Binding Cassette Subfamily B Member 1	Protein Coding	52	GC07M087504	82.37
NFKB1	Nuclear Factor Kappa B Subunit 1	Protein Coding	52	GC04P102501	82.27
BCL10	BCL10 Immune Signaling Adaptor	Protein Coding	45	GC01M085265	82.22
MMP2	Matrix Metallopeptidase 2	Protein Coding	54	GC16P055390	81.94
CD44	CD44 Molecule (Indian Blood Group)	Protein Coding	48	GC11P035139	81.60
FBXW7	F-Box And WD Repeat Domain Containing 7	Protein Coding	45	GC04M152321	81.05
RAD50	RAD50 Double Strand Break Repair Protein	Protein Coding	50	GC05P132556	80.94
GATA2	GATA Binding Protein 2	Protein Coding	48	GC03M128479	80.89
PTGS2	Prostaglandin-Endoperoxide Synthase 2	Protein Coding	49	GC01M186640	80.53
PDGFRA	Platelet Derived Growth Factor Receptor Alpha	Protein Coding	55	GC04P054229	80.40
PGBD3	PiggyBac Transposable Element Derived 3	Protein Coding	28	GC10M049517	80.36
KDR	Kinase Insert Domain Receptor	Protein Coding	54	GC04M055078	80.24
IL7R	Interleukin 7 Receptor	Protein Coding	47	GC05P035852	79.83
SLMAP	Sarcolemma Associated Protein	Protein Coding	39	GC03P057797	79.70
CTNNA1	Catenin Alpha 1	Protein Coding	48	GC05P138613	79.62
FHIT	Fragile Histidine Triad Diadenosine Triphosphatase	Protein Coding	45	GC03M059747	79.56
IL2	Interleukin 2	Protein Coding	45	GC04M122451	78.61
ERCC1	ERCC Excision Repair 1, Endonuclease Non-Catalytic Subunit	Protein Coding	47	GC19M046972	77.89
TNFRSF10B	TNF Receptor Superfamily Member 10b	Protein Coding	51	GC08M023020	77.70
STAT1	Signal Transducer And Activator Of Transcription 1	Protein Coding	54	GC02M190908	77.48
BIRC5	Baculoviral IAP Repeat Containing 5	Protein Coding	47	GC17P078214	76.77
PDCD1	Programmed Cell Death 1	Protein Coding	48	GC02M241849	76.31
MSH3	MutS Homolog 3	Protein Coding	44	GC05P080654	76.26
JUN	Jun Proto-Oncogene, AP-1 Transcription Factor Subunit	Protein Coding	50	GC01M058780	75.41
ADA	Adenosine Deaminase	Protein Coding	52	GC20M044620	75.21
RAF1	Raf-1 Proto-Oncogene, Serine/Threonine Kinase	Protein Coding	54	GC03M012583	75.10
IGF1R	Insulin Like Growth Factor 1 Receptor	Protein Coding	55	GC15P098648	74.64
SETD2	SET Domain Containing 2, Histone Lysine Methyltransferase	Protein Coding	47	GC03M047033	74.33
BMPR1A	Bone Morphogenetic Protein Receptor Type 1A	Protein Coding	51	GC10P086756	74.32
ITGB1	Integrin Subunit Beta 1	Protein Coding	51	GC10M032890	74.03
MMP1	Matrix Metallopeptidase 1	Protein Coding	52	GC11M102810	73.62
CEACAM5	CEA Cell Adhesion Molecule 5	Protein Coding	42	GC19P041709	73.40
TP63	Tumor Protein P63	Protein Coding	49	GC03P189598	73.33
XRCC3	X-Ray Repair Cross Complementing 3	Protein Coding	43	GC14M103697	73.15
AURKA	Aurora Kinase A	Protein Coding	52	GC20M056370	73.01
FGF2	Fibroblast Growth Factor 2	Protein Coding	48	GC04P122826	72.83
DDR2	Discoidin Domain Receptor Tyrosine Kinase 2	Protein Coding	51	GC01P162631	72.79
ABL1	ABL Proto-Oncogene 1, Non-Receptor Tyrosine Kinase	Protein Coding	53	GC09P130713	72.52
BCL2L1	BCL2 Like 1	Protein Coding	47	GC20M031664	72.41
SMARCB1	SWI/SNF Related, Matrix Associated, Actin Dependent Regulator Of Chromatin, Subfamily B, Member 1	Protein Coding	46	GC22P023786	72.23
CSF3	Colony Stimulating Factor 3	Protein Coding	40	GC17P040015	72.04
XRCC1	X-Ray Repair Cross Complementing 1	Protein Coding	44	GC19M043543	71.91
NFE2L2	Nuclear Factor, Erythroid 2 Like 2	Protein Coding	50	GC02M177227	71.59
KLF6	Kruppel Like Factor 6	Protein Coding	44	GC10M003779	71.36
IL4	Interleukin 4	Protein Coding	46	GC05P132673	71.10
WT1	WT1 Transcription Factor	Protein Coding	50	GC11M032365	70.98
MRE11	MRE11 Homolog, Double Strand Break Repair Nuclease	Protein Coding	42	GC11M094875	70.95
KITLG	KIT Ligand	Protein Coding	45	GC12M088492	70.90
XRCC2	X-Ray Repair Cross Complementing 2	Protein Coding	43	GC07M152644	70.63
HGF	Hepatocyte Growth Factor	Protein Coding	52	GC07M081699	70.61
CAV1	Caveolin 1	Protein Coding	48	GC07P116524	70.44
OGG1	8-Oxoguanine DNA Glycosylase	Protein Coding	47	GC03P009751	70.42
NFKBIA	NFKB Inhibitor Alpha	Protein Coding	51	GC14M035401	70.21
SOX9	SRY-Box Transcription Factor 9	Protein Coding	48	GC17P072121	70.19
PCNA	Proliferating Cell Nuclear Antigen	Protein Coding	52	GC20M005114	70.16
RAG2	Recombination Activating 2	Protein Coding	43	GC11M036575	70.05
FGFR4	Fibroblast Growth Factor Receptor 4	Protein Coding	52	GC05P177086	69.97
XIAP	X-Linked Inhibitor Of Apoptosis	Protein Coding	50	GC0XP123859	69.61
DLEC1	DLEC1 Cilia And Flagella Associated Protein	Protein Coding	38	GC03P038038	69.48
NCAM1	Neural Cell Adhesion Molecule 1	Protein Coding	47	GC11P112961	69.30
MAPK8	Mitogen-Activated Protein Kinase 8	Protein Coding	51	GC10P048306	69.03
CDK2	Cyclin Dependent Kinase 2	Protein Coding	52	GC12P055966	68.38
IGF1	Insulin Like Growth Factor 1	Protein Coding	50	GC12M102395	68.17
GSTP1	Glutathione S-Transferase Pi 1	Protein Coding	51	GC11P067583	68.10
CXCL12	C-X-C Motif Chemokine Ligand 12	Protein Coding	46	GC10M044294	67.94
GSTM1	Glutathione S-Transferase Mu 1	Protein Coding	43	GC01P109687	67.75
PDGFRB	Platelet Derived Growth Factor Receptor Beta	Protein Coding	55	GC05M150113	67.43
CYP1A1	Cytochrome P450 Family 1 Subfamily A Member 1	Protein Coding	48	GC15M074719	67.43
MGMT	O-6-Methylguanine-DNA Methyltransferase	Protein Coding	50	GC10P129467	66.78
ERBB3	Erb-B2 Receptor Tyrosine Kinase 3	Protein Coding	54	GC12P056376	66.65
SPP1	Secreted Phosphoprotein 1	Protein Coding	47	GC04P087975	66.60
CASP9	Caspase 9	Protein Coding	48	GC01M015491	66.09
RELA	RELA Proto-Oncogene, NF-KB Subunit	Protein Coding	51	GC11M065653	65.75
ICAM1	Intercellular Adhesion Molecule 1	Protein Coding	51	GC19P010270	65.68
PTK2	Protein Tyrosine Kinase 2	Protein Coding	48	GC08M140657	65.66
BCL6	BCL6 Transcription Repressor	Protein Coding	45	GC03M187721	65.58
MCL1	MCL1 Apoptosis Regulator, BCL2 Family Member	Protein Coding	48	GC01M150561	65.39
IDH1	Isocitrate Dehydrogenase (NADP(+)) 1	Protein Coding	53	GC02M208236	65.29
RARB	Retinoic Acid Receptor Beta	Protein Coding	51	GC03P024830	65.22
IL2RA	Interleukin 2 Receptor Subunit Alpha	Protein Coding	51	GC10M006010	65.10
ESR2	Estrogen Receptor 2	Protein Coding	50	GC14M064084	65.06
FOXP3	Forkhead Box P3	Protein Coding	47	GC0XM049250	64.78
MLH3	MutL Homolog 3	Protein Coding	43	GC14M075013	64.75
ENO2	Enolase 2	Protein Coding	48	GC12P006913	64.71
PARP1	Poly(ADP-Ribose) Polymerase 1	Protein Coding	50	GC01M226360	64.61
TLR2	Toll Like Receptor 2	Protein Coding	52	GC04P153684	64.55
KRT19	Keratin 19	Protein Coding	46	GC17M041523	64.44
CDK6	Cyclin Dependent Kinase 6	Protein Coding	54	GC07M092604	64.39
CSF2	Colony Stimulating Factor 2	Protein Coding	44	GC05P132073	64.37
CD4	CD4 Molecule	Protein Coding	50	GC12P006786	64.31
EZH2	Enhancer Of Zeste 2 Polycomb Repressive Complex 2 Subunit	Protein Coding	54	GC07M148807	64.24
CCL2	C-C Motif Chemokine Ligand 2	Protein Coding	49	GC17P034255	64.13
TNFSF10	TNF Superfamily Member 10	Protein Coding	47	GC03M172505	63.94
CDKN2B	Cyclin Dependent Kinase Inhibitor 2B	Protein Coding	48	GC09M022002	63.84
FN1	Fibronectin 1	Protein Coding	50	GC02M215360	63.79
RHOA	Ras Homolog Family Member A	Protein Coding	48	GC03M049359	63.74
CDK1	Cyclin Dependent Kinase 1	Protein Coding	47	GC10P060772	63.73
RAC1	Rac Family Small GTPase 1	Protein Coding	50	GC07P006377	63.40
HLA-DRB1	Major Histocompatibility Complex, Class II, DR Beta 1	Protein Coding	48	GC06M032578	63.26
ABCC1	ATP Binding Cassette Subfamily C Member 1	Protein Coding	50	GC16P015949	63.17
AKT2	AKT Serine/Threonine Kinase 2	Protein Coding	54	GC19M040230	63.10
RUNX1	RUNX Family Transcription Factor 1	Protein Coding	49	GC21M034787	62.86
RASSF1	Ras Association Domain Family Member 1	Protein Coding	45	GC03M050329	62.82
MAPK3	Mitogen-Activated Protein Kinase 3	Protein Coding	50	GC16M031188	62.63
ABCG2	ATP Binding Cassette Subfamily G Member 2 (Junior Blood Group)	Protein Coding	51	GC04M088090	62.32
MAPK14	Mitogen-Activated Protein Kinase 14	Protein Coding	52	GC06P055339	62.24
MYCN	MYCN Proto-Oncogene, BHLH Transcription Factor	Protein Coding	47	GC02P015949	61.88
PLAU	Plasminogen Activator, Urokinase	Protein Coding	52	GC10P073909	61.86
ING1	Inhibitor Of Growth Family Member 1	Protein Coding	44	GC13P110712	61.83
CD40	CD40 Molecule	Protein Coding	48	GC20P046118	61.65
FLT3	Fms Related Receptor Tyrosine Kinase 3	Protein Coding	53	GC13M028003	61.60
TGFBR1	Transforming Growth Factor Beta Receptor 1	Protein Coding	54	GC09P099104	61.34
FLT1	Fms Related Receptor Tyrosine Kinase 1	Protein Coding	51	GC13M028300	61.31
SMAD3	SMAD Family Member 3	Protein Coding	50	GC15P067063	61.30
TYMS	Thymidylate Synthetase	Protein Coding	48	GC18P000657	61.26
PROM1	Prominin 1	Protein Coding	45	GC04M015965	61.14
KRT7	Keratin 7	Protein Coding	43	GC12P052232	60.99
IL1RN	Interleukin 1 Receptor Antagonist	Protein Coding	48	GC02P116694	60.83
SOX2	SRY-Box Transcription Factor 2	Protein Coding	48	GC03P181711	60.75
SLC2A1	Solute Carrier Family 2 Member 1	Protein Coding	53	GC01M042925	60.64
TGFA	Transforming Growth Factor Alpha	Protein Coding	46	GC02M070447	60.53
ITGA3	Integrin Subunit Alpha 3	Protein Coding	47	GC17P050055	60.20
VEGFC	Vascular Endothelial Growth Factor C	Protein Coding	48	GC04M176683	60.16
CFTR	CF Transmembrane Conductance Regulator	Protein Coding	52	GC07P117287	60.14
BUB1B	BUB1 Mitotic Checkpoint Serine/Threonine Kinase B	Protein Coding	50	GC15P040161	60.04
CYCS	Cytochrome C, Somatic	Protein Coding	49	GC07M025118	59.96
ENG	Endoglin	Protein Coding	47	GC09M127815	59.88
B2M	Beta-2-Microglobulin	Protein Coding	49	GC15P044711	59.83
CHGA	Chromogranin A	Protein Coding	43	GC14P092925	59.73
PDGFB	Platelet Derived Growth Factor Subunit B	Protein Coding	50	GC22M049027	59.53
PRKCA	Protein Kinase C Alpha	Protein Coding	52	GC17P066302	59.43
POU5F1	POU Class 5 Homeobox 1	Protein Coding	47	GC06M046826	59.42
DNMT1	DNA Methyltransferase 1	Protein Coding	51	GC19M010133	59.41
ERBB4	Erb-B2 Receptor Tyrosine Kinase 4	Protein Coding	55	GC02M211375	59.26
TLR4	Toll Like Receptor 4	Protein Coding	51	GC09P117704	59.16
SP1	Sp1 Transcription Factor	Protein Coding	45	GC12P053380	59.08
VIM	Vimentin	Protein Coding	51	GC10P017227	58.96
E2F1	E2F Transcription Factor 1	Protein Coding	44	GC20M033675	58.91
CASP10	Caspase 10	Protein Coding	48	GC02P201182	58.75
CCNA2	Cyclin A2	Protein Coding	46	GC04M121816	58.62
WWOX	WW Domain Containing Oxidoreductase	Protein Coding	48	GC16P078099	58.54
IL3	Interleukin 3	Protein Coding	44	GC05P132060	58.50
MAX	MYC Associated Factor X	Protein Coding	48	GC14M065009	58.49
TOP2A	DNA Topoisomerase II Alpha	Protein Coding	51	GC17M040388	58.47
PECAM1	Platelet And Endothelial Cell Adhesion Molecule 1	Protein Coding	41	GC17M064319	58.35
NQO1	NAD(P)H Quinone Dehydrogenase 1	Protein Coding	50	GC16M069706	58.30
KEAP1	Kelch Like ECH Associated Protein 1	Protein Coding	48	GC19M010486	58.28
CDC42	Cell Division Cycle 42	Protein Coding	51	GC01P022112	58.16
HLA-G	Major Histocompatibility Complex, Class I, G	Protein Coding	45	GC06P055150	58.10
HOXB13	Homeobox B13	Protein Coding	44	GC17M048725	58.02
FLT4	Fms Related Receptor Tyrosine Kinase 4	Protein Coding	52	GC05M180607	57.73
ETV6	ETS Variant Transcription Factor 6	Protein Coding	47	GC12P011649	57.65
RARA	Retinoic Acid Receptor Alpha	Protein Coding	51	GC17P040309	57.62
CADM1	Cell Adhesion Molecule 1	Protein Coding	43	GC11M115169	57.56
GNAS	GNAS Complex Locus	Protein Coding	51	GC20P058839	57.47
HAVCR2	Hepatitis A Virus Cellular Receptor 2	Protein Coding	44	GC05M157063	57.46
PIK3CG	Phosphatidylinositol-4,5-Bisphosphate 3-Kinase Catalytic Subunit Gamma	Protein Coding	49	GC07P106865	57.41
KRT18	Keratin 18	Protein Coding	49	GC12P052948	57.41
DNMT3A	DNA Methyltransferase 3 Alpha	Protein Coding	52	GC02M025228	57.33
ZAP70	Zeta Chain Of T Cell Receptor Associated Protein Kinase 70	Protein Coding	52	GC02P097696	57.28
FOS	Fos Proto-Oncogene, AP-1 Transcription Factor Subunit	Protein Coding	51	GC14P075278	57.11
HSP90AA1	Heat Shock Protein 90 Alpha Family Class A Member 1	Protein Coding	48	GC14M102080	57.04
IDH2	Isocitrate Dehydrogenase (NADP(+)) 2	Protein Coding	52	GC15M090083	56.81
PRKCD	Protein Kinase C Delta	Protein Coding	54	GC03P053156	56.51
YAP1	Yes1 Associated Transcriptional Regulator	Protein Coding	48	GC11P102110	56.38
MKI67	Marker Of Proliferation Ki-67	Protein Coding	45	GC10M128096	56.34
ALB	Albumin	Protein Coding	50	GC04P073397	55.95
ERCC4	ERCC Excision Repair 4, Endonuclease Catalytic Subunit	Protein Coding	46	GC16P013920	55.84
CCNB1	Cyclin B1	Protein Coding	47	GC05P069167	55.80
GLI1	GLI Family Zinc Finger 1	Protein Coding	48	GC12P057460	55.71
CD28	CD28 Molecule	Protein Coding	47	GC02P203706	55.69
CCR6	C-C Motif Chemokine Receptor 6	Protein Coding	45	GC06P167111	55.59
EPHB2	EPH Receptor B2	Protein Coding	52	GC01P022710	55.49
TOP1	DNA Topoisomerase I	Protein Coding	49	GC20P041028	55.47
GJA1	Gap Junction Protein Alpha 1	Protein Coding	51	GC06P121436	55.35
IKBKB	Inhibitor Of Nuclear Factor Kappa B Kinase Subunit Beta	Protein Coding	53	GC08P042271	55.24
XPA	XPA, DNA Damage Recognition And Repair Factor	Protein Coding	47	GC09M097654	55.20
BIRC3	Baculoviral IAP Repeat Containing 3	Protein Coding	47	GC11P102317	55.20
CDH2	Cadherin 2	Protein Coding	53	GC18M027950	55.15
MMP14	Matrix Metallopeptidase 14	Protein Coding	52	GC14P026302	55.09
IGFBP3	Insulin Like Growth Factor Binding Protein 3	Protein Coding	45	GC07M045912	55.04
SYP	Synaptophysin	Protein Coding	44	GC0XM049187	55.02
PLK1	Polo Like Kinase 1	Protein Coding	50	GC16P023958	54.97
NPM1	Nucleophosmin 1	Protein Coding	50	GC05P171387	54.95
POT1	Protection Of Telomeres 1	Protein Coding	44	GC07M124822	54.94
CREB1	CAMP Responsive Element Binding Protein 1	Protein Coding	50	GC02P207529	54.93
ARID1A	AT-Rich Interaction Domain 1A	Protein Coding	45	GC01P026693	54.88
CD34	CD34 Molecule	Protein Coding	44	GC01M207880	54.68
INS	Insulin	Protein Coding	48	GC11M002159	54.65
SFTPC	Surfactant Protein C	Protein Coding	44	GC08P022156	54.59
PLAUR	Plasminogen Activator, Urokinase Receptor	Protein Coding	45	GC19M043646	54.47
SHH	Sonic Hedgehog Signaling Molecule	Protein Coding	50	GC07M155799	54.38
NME1	NME/NM23 Nucleoside Diphosphate Kinase 1	Protein Coding	47	GC17P051154	54.36
THBS1	Thrombospondin 1	Protein Coding	45	GC15P039581	54.32
MUC16	Mucin 16, Cell Surface Associated	Protein Coding	37	GC19M008848	54.25
CREBBP	CREB Binding Protein	Protein Coding	52	GC16M003745	54.24
MSR1	Macrophage Scavenger Receptor 1	Protein Coding	47	GC08M016107	54.23
BUB1	BUB1 Mitotic Checkpoint Serine/Threonine Kinase	Protein Coding	50	GC02M110637	54.08
SMO	Smoothened, Frizzled Class Receptor	Protein Coding	50	GC07P130058	54.05
CHEK1	Checkpoint Kinase 1	Protein Coding	50	GC11P125625	54.04
CYP1B1	Cytochrome P450 Family 1 Subfamily B Member 1	Protein Coding	49	GC02M038066	54.02
TYMP	Thymidine Phosphorylase	Protein Coding	47	GC22M050525	54.01
PGR	Progesterone Receptor	Protein Coding	51	GC11M101030	53.96
NF2	Neurofibromin 2	Protein Coding	49	GC22P029603	53.94
STAT5B	Signal Transducer And Activator Of Transcription 5B	Protein Coding	50	GC17M042199	53.80
IL13	Interleukin 13	Protein Coding	45	GC05P132656	53.58
DNMT3B	DNA Methyltransferase 3 Beta	Protein Coding	51	GC20P032762	53.50
NOS2	Nitric Oxide Synthase 2	Protein Coding	50	GC17M027756	53.35
BAD	BCL2 Associated Agonist Of Cell Death	Protein Coding	47	GC11M069329	53.28
ZEB1	Zinc Finger E-Box Binding Homeobox 1	Protein Coding	49	GC10P031318	53.24
GREM1	Gremlin 1, DAN Family BMP Antagonist	Protein Coding	44	GC15P033128	53.24
IL7	Interleukin 7	Protein Coding	43	GC08M078689	53.20
POLK	DNA Polymerase Kappa	Protein Coding	43	GC05P075511	53.14
TIMP1	TIMP Metallopeptidase Inhibitor 1	Protein Coding	45	GC0XP047583	53.09
BAK1	BCL2 Antagonist/Killer 1	Protein Coding	45	GC06M033572	52.83
KRT8	Keratin 8	Protein Coding	48	GC12M052897	52.77
HBB	Hemoglobin Subunit Beta	Protein Coding	46	GC11M005434	52.61
ATR	ATR Serine/Threonine Kinase	Protein Coding	52	GC03M142449	52.57
HMGB1	High Mobility Group Box 1	Protein Coding	45	GC13M030456	52.51
DDB2	Damage Specific DNA Binding Protein 2	Protein Coding	47	GC11P047237	52.49
MMP7	Matrix Metallopeptidase 7	Protein Coding	49	GC11M102425	52.46
MYB	MYB Proto-Oncogene, Transcription Factor	Protein Coding	51	GC06P135180	52.45
HMOX1	Heme Oxygenase 1	Protein Coding	53	GC22P035380	52.42
MTHFR	Methylenetetrahydrofolate Reductase	Protein Coding	49	GC01M011785	52.38
CDKN3	Cyclin Dependent Kinase Inhibitor 3	Protein Coding	43	GC14P054398	52.25
BCL2L11	BCL2 Like 11	Protein Coding	45	GC02P111119	52.20
TWIST1	Twist Family BHLH Transcription Factor 1	Protein Coding	47	GC07M019020	52.03
RPS6KB1	Ribosomal Protein S6 Kinase B1	Protein Coding	50	GC17P059893	51.98
MUC4	Mucin 4, Cell Surface Associated	Protein Coding	38	GC03M195746	51.90
CFLAR	CASP8 And FADD Like Apoptosis Regulator	Protein Coding	47	GC02P201117	51.85
HSPB1	Heat Shock Protein Family B (Small) Member 1	Protein Coding	52	GC07P076302	51.81
EPHA2	EPH Receptor A2	Protein Coding	53	GC01M016124	51.80
GRP	Gastrin Releasing Peptide	Protein Coding	41	GC18P059220	51.79
SOS1	SOS Ras/Rac Guanine Nucleotide Exchange Factor 1	Protein Coding	49	GC02M038981	51.78
PAX5	Paired Box 5	Protein Coding	47	GC09M036828	51.72
CCND3	Cyclin D3	Protein Coding	48	GC06M041934	51.67
ERCC5	ERCC Excision Repair 5, Endonuclease	Protein Coding	45	GC13P102845	51.64
SOD2	Superoxide Dismutase 2	Protein Coding	51	GC06M159669	51.55
HLA-B	Major Histocompatibility Complex, Class I, B	Protein Coding	46	GC06M046832	51.37
THY1	Thy-1 Cell Surface Antigen	Protein Coding	43	GC11M119417	51.23
ABRAXAS1	Abraxas 1, BRCA1 A Complex Subunit	Protein Coding	30	GC04M083460	51.08
ANXA5	Annexin A5	Protein Coding	47	GC04M121667	51.02
PIK3CD	Phosphatidylinositol-4,5-Bisphosphate 3-Kinase Catalytic Subunit Delta	Protein Coding	54	GC01P009629	51.01
TFRC	Transferrin Receptor	Protein Coding	49	GC03M196027	51.00
DLC1	DLC1 Rho GTPase Activating Protein	Protein Coding	47	GC08M013083	50.93
NRG1	Neuregulin 1	Protein Coding	47	GC08P031639	50.73
NTRK1	Neurotrophic Receptor Tyrosine Kinase 1	Protein Coding	50	GC01P156815	50.66
SMARCE1	SWI/SNF Related, Matrix Associated, Actin Dependent Regulator Of Chromatin, Subfamily E, Member 1	Protein Coding	46	GC17M040624	50.58
TNFRSF1A	TNF Receptor Superfamily Member 1A	Protein Coding	50	GC12M006328	50.29
CDC25A	Cell Division Cycle 25A	Protein Coding	48	GC03M048173	50.21
ITGA6	Integrin Subunit Alpha 6	Protein Coding	50	GC02P172427	50.20
HDAC1	Histone Deacetylase 1	Protein Coding	50	GC01P032292	50.16
SNAI2	Snail Family Transcriptional Repressor 2	Protein Coding	45	GC08M048917	50.09
CCNE1	Cyclin E1	Protein Coding	49	GC19P029811	49.89
SMAD2	SMAD Family Member 2	Protein Coding	48	GC18M047809	49.73
SNAI1	Snail Family Transcriptional Repressor 1	Protein Coding	45	GC20P049982	49.72
CBL	Cbl Proto-Oncogene	Protein Coding	51	GC11P119206	49.60
AREG	Amphiregulin	Protein Coding	43	GC04P074445	49.40
IL17A	Interleukin 17A	Protein Coding	43	GC06P052186	49.31
AKT3	AKT Serine/Threonine Kinase 3	Protein Coding	54	GC01M243488	49.29
HFE	Homeostatic Iron Regulator	Protein Coding	44	GC06P026087	49.20
PTK2B	Protein Tyrosine Kinase 2 Beta	Protein Coding	50	GC08P027311	49.17
CTAG1B	Cancer/Testis Antigen 1B	Protein Coding	32	GC0XM154617	49.12
HLA-A	Major Histocompatibility Complex, Class I, A	Protein Coding	48	GC06P055161	49.09
PPM1D	Protein Phosphatase, Mg2+/Mn2+ Dependent 1D	Protein Coding	48	GC17P060600	49.06
U2AF1	U2 Small Nuclear RNA Auxiliary Factor 1	Protein Coding	44	GC21M043092	49.01
SERPINA1	Serpin Family A Member 1	Protein Coding	50	GC14M094376	49.00
CD8A	CD8a Molecule	Protein Coding	47	GC02M086784	49.00
SERPINA3	Serpin Family A Member 3	Protein Coding	44	GC14P094612	48.89
HDAC9	Histone Deacetylase 9	Protein Coding	47	GC07P018086	48.86
CDC25C	Cell Division Cycle 25C	Protein Coding	49	GC05M138285	48.84
PMS1	PMS1 Homolog 1, Mismatch Repair System Component	Protein Coding	42	GC02P189784	48.83
DHFR	Dihydrofolate Reductase	Protein Coding	50	GC05M080626	48.75
PHB	Prohibitin	Protein Coding	48	GC17M049404	48.75
NRP1	Neuropilin 1	Protein Coding	47	GC10M033177	48.66
SKP2	S-Phase Kinase Associated Protein 2	Protein Coding	45	GC05P036151	48.65
BMP6	Bone Morphogenetic Protein 6	Protein Coding	44	GC06P007726	48.62
IL1A	Interleukin 1 Alpha	Protein Coding	44	GC02M112773	48.53
PTHLH	Parathyroid Hormone Like Hormone	Protein Coding	46	GC12M027959	48.47
ECT2	Epithelial Cell Transforming 2	Protein Coding	41	GC03P172750	48.38
BSG	Basigin (Ok Blood Group)	Protein Coding	44	GC19P000571	48.11
TIMP2	TIMP Metallopeptidase Inhibitor 2	Protein Coding	44	GC17M078852	48.01
GRB2	Growth Factor Receptor Bound Protein 2	Protein Coding	49	GC17M075318	47.85
ZFHX3	Zinc Finger Homeobox 3	Protein Coding	42	GC16M072782	47.79
TNFRSF10A	TNF Receptor Superfamily Member 10a	Protein Coding	45	GC08M023190	47.76
IRS1	Insulin Receptor Substrate 1	Protein Coding	48	GC02M226731	47.73
BCR	BCR Activator Of RhoGEF And GTPase	Protein Coding	52	GC22P023179	47.68
IL2RG	Interleukin 2 Receptor Subunit Gamma	Protein Coding	48	GC0XM071108	47.64
ITGAV	Integrin Subunit Alpha V	Protein Coding	47	GC02P186589	47.63
CTNND1	Catenin Delta 1	Protein Coding	46	GC11P057879	47.63
HSPA5	Heat Shock Protein Family A (Hsp70) Member 5	Protein Coding	48	GC09M125234	47.57
GPC3	Glypican 3	Protein Coding	46	GC0XM133535	47.53
SPARC	Secreted Protein Acidic And Cysteine Rich	Protein Coding	51	GC05M151661	47.50
AXL	AXL Receptor Tyrosine Kinase	Protein Coding	52	GC19P041219	47.37
CA9	Carbonic Anhydrase 9	Protein Coding	45	GC09P035673	47.34
MPO	Myeloperoxidase	Protein Coding	51	GC17M058269	47.17
GDNF	Glial Cell Derived Neurotrophic Factor	Protein Coding	48	GC05M037812	47.07
KRT20	Keratin 20	Protein Coding	43	GC17M040875	46.99
LGALS3	Galectin 3	Protein Coding	45	GC14P055124	46.96
SMAD7	SMAD Family Member 7	Protein Coding	44	GC18M048919	46.94
ARAF	A-Raf Proto-Oncogene, Serine/Threonine Kinase	Protein Coding	47	GC0XP047562	46.82
MVP	Major Vault Protein	Protein Coding	41	GC16P032377	46.81
PIK3CB	Phosphatidylinositol-4,5-Bisphosphate 3-Kinase Catalytic Subunit Beta	Protein Coding	50	GC03M138652	46.81
ACTB	Actin Beta	Protein Coding	50	GC07M005527	46.81
MMP3	Matrix Metallopeptidase 3	Protein Coding	51	GC11M102835	46.72
BMP2	Bone Morphogenetic Protein 2	Protein Coding	47	GC20P006696	46.72
LEP	Leptin	Protein Coding	48	GC07P128241	46.68
PLCG1	Phospholipase C Gamma 1	Protein Coding	49	GC20P041136	46.68
STK4	Serine/Threonine Kinase 4	Protein Coding	50	GC20P044966	46.63
PDCD4	Programmed Cell Death 4	Protein Coding	43	GC10P110871	46.62
SHC1	SHC Adaptor Protein 1	Protein Coding	46	GC01M154962	46.55
HLA-DQB1	Major Histocompatibility Complex, Class II, DQ Beta 1	Protein Coding	43	GC06M046939	46.48
TRIP13	Thyroid Hormone Receptor Interactor 13	Protein Coding	41	GC05P000892	46.45
IFNA1	Interferon Alpha 1	Protein Coding	40	GC09P021522	46.42
PBRM1	Polybromo 1	Protein Coding	45	GC03M052545	46.41
MCC	MCC Regulator Of WNT Signaling Pathway	Protein Coding	41	GC05M113022	46.38
CD40LG	CD40 Ligand	Protein Coding	48	GC0XP136649	46.30
DPYD	Dihydropyrimidine Dehydrogenase	Protein Coding	53	GC01M097015	46.23
MCM4	Minichromosome Maintenance Complex Component 4	Protein Coding	48	GC08P047965	46.22
CCL5	C-C Motif Chemokine Ligand 5	Protein Coding	44	GC17M035871	46.19
IL4R	Interleukin 4 Receptor	Protein Coding	48	GC16P027325	46.17
FOXM1	Forkhead Box M1	Protein Coding	45	GC12M002857	46.15
FOXO1	Forkhead Box O1	Protein Coding	48	GC13M040555	46.09
LAMC2	Laminin Subunit Gamma 2	Protein Coding	47	GC01P183186	46.06
SFTPB	Surfactant Protein B	Protein Coding	44	GC02M085657	46.02
DAPK1	Death Associated Protein Kinase 1	Protein Coding	50	GC09P087497	45.99
FOXO3	Forkhead Box O3	Protein Coding	44	GC06P108559	45.97
TGFB2	Transforming Growth Factor Beta 2	Protein Coding	50	GC01P218345	45.86
MME	Membrane Metalloendopeptidase	Protein Coding	51	GC03P155024	45.82
RUNX3	RUNX Family Transcription Factor 3	Protein Coding	44	GC01M024899	45.68
HSPA4	Heat Shock Protein Family A (Hsp70) Member 4	Protein Coding	43	GC05P133051	45.68
BMP4	Bone Morphogenetic Protein 4	Protein Coding	50	GC14M053949	45.58
CCR7	C-C Motif Chemokine Receptor 7	Protein Coding	45	GC17M040556	45.55
NFKB2	Nuclear Factor Kappa B Subunit 2	Protein Coding	52	GC10P102394	45.55
SERPINE1	Serpin Family E Member 1	Protein Coding	51	GC07P101127	45.51
CTSB	Cathepsin B	Protein Coding	51	GC08M011842	45.48
ITGB3	Integrin Subunit Beta 3	Protein Coding	50	GC17P047254	45.20
CCND2	Cyclin D2	Protein Coding	50	GC12P011795	45.17
CSF1	Colony Stimulating Factor 1	Protein Coding	44	GC01P109911	45.17
PLA2G2A	Phospholipase A2 Group IIA	Protein Coding	48	GC01M019975	45.12
ICOSLG	Inducible T Cell Costimulator Ligand	Protein Coding	39	GC21M044222	45.05
EDN1	Endothelin 1	Protein Coding	48	GC06P012256	45.04
PXN	Paxillin	Protein Coding	46	GC12M120210	45.03
CHUK	Component Of Inhibitor Of Nuclear Factor Kappa B Kinase Complex	Protein Coding	52	GC10M100188	44.99
CRP	C-Reactive Protein	Protein Coding	47	GC01M159719	44.96
TIMP3	TIMP Metallopeptidase Inhibitor 3	Protein Coding	46	GC22P032800	44.89
CYP19A1	Cytochrome P450 Family 19 Subfamily A Member 1	Protein Coding	50	GC15M051208	44.88
WRAP53	WD Repeat Containing Antisense To TP53	Protein Coding	41	GC17P009114	44.82
NOS3	Nitric Oxide Synthase 3	Protein Coding	52	GC07P150990	44.81
CDKN2C	Cyclin Dependent Kinase Inhibitor 2C	Protein Coding	47	GC01P050960	44.73
ACTA2	Actin Alpha 2, Smooth Muscle	Protein Coding	49	GC10M088935	44.66
AXIN1	Axin 1	Protein Coding	47	GC16M000287	44.61
ABCC2	ATP Binding Cassette Subfamily C Member 2	Protein Coding	48	GC10P099782	44.49
ITGA5	Integrin Subunit Alpha 5	Protein Coding	49	GC12M054398	44.47
IL15	Interleukin 15	Protein Coding	41	GC04P141636	44.39
LOX	Lysyl Oxidase	Protein Coding	45	GC05M122063	44.31
FGF7	Fibroblast Growth Factor 7	Protein Coding	43	GC15P049423	44.29
CD24	CD24 Molecule	Protein Coding	35	GC06M106969	44.22
GATA3	GATA Binding Protein 3	Protein Coding	50	GC10P008045	44.13
FSCN1	Fascin Actin-Bundling Protein 1	Protein Coding	44	GC07P005592	44.09
EML4	EMAP Like 4	Protein Coding	38	GC02P042169	44.08
VDR	Vitamin D Receptor	Protein Coding	52	GC12M047841	43.98
GADD45A	Growth Arrest And DNA Damage Inducible Alpha	Protein Coding	45	GC01P067685	43.97
IGF2R	Insulin Like Growth Factor 2 Receptor	Protein Coding	46	GC06P159969	43.93
EPO	Erythropoietin	Protein Coding	41	GC07P100720	43.89
PRKCI	Protein Kinase C Iota	Protein Coding	49	GC03P170222	43.67
APEX1	Apurinic/Apyrimidinic Endodeoxyribonuclease 1	Protein Coding	45	GC14P020455	43.67
PDPN	Podoplanin	Protein Coding	40	GC01P013583	43.66
SYK	Spleen Associated Tyrosine Kinase	Protein Coding	51	GC09P091373	43.60
HMMR	Hyaluronan Mediated Motility Receptor	Protein Coding	43	GC05P163480	43.53
MUC5AC	Mucin 5AC, Oligomeric Mucus/Gel-Forming	Protein Coding	39	GC11P001151	43.50
CALR	Calreticulin	Protein Coding	51	GC19P012938	43.34
CDH13	Cadherin 13	Protein Coding	44	GC16P082626	43.34
SFTPD	Surfactant Protein D	Protein Coding	44	GC10M079937	43.32
DROSHA	Drosha Ribonuclease III	Protein Coding	43	GC05M031401	43.17
TCF7L2	Transcription Factor 7 Like 2	Protein Coding	46	GC10P112950	43.11
POSTN	Periostin	Protein Coding	44	GC13M037562	43.04
EGR1	Early Growth Response 1	Protein Coding	44	GC05P138465	43.02
XPC	XPC Complex Subunit, DNA Damage Recognition And Repair Factor	Protein Coding	46	GC03M016919	43.00
CLDN7	Claudin 7	Protein Coding	42	GC17M007259	42.99
IL6R	Interleukin 6 Receptor	Protein Coding	50	GC01P154405	42.92
RRM1	Ribonucleotide Reductase Catalytic Subunit M1	Protein Coding	48	GC11P004115	42.90
LIG4	DNA Ligase 4	Protein Coding	48	GC13M108207	42.90
IFI27	Interferon Alpha Inducible Protein 27	Protein Coding	38	GC14P094104	42.78
JUP	Junction Plakoglobin	Protein Coding	48	GC17M041754	42.74
CYP3A4	Cytochrome P450 Family 3 Subfamily A Member 4	Protein Coding	51	GC07M099759	42.73
RIPK1	Receptor Interacting Serine/Threonine Kinase 1	Protein Coding	50	GC06P003073	42.71
MIF	Macrophage Migration Inhibitory Factor	Protein Coding	50	GC22P023894	42.62
ITK	IL2 Inducible T Cell Kinase	Protein Coding	52	GC05P157158	42.62
E2F3	E2F Transcription Factor 3	Protein Coding	43	GC06P020402	42.61
KRT5	Keratin 5	Protein Coding	48	GC12M052514	42.60
KLRK1	Killer Cell Lectin Like Receptor K1	Protein Coding	41	GC12M015686	42.58
PDGFRL	Platelet Derived Growth Factor Receptor Like	Protein Coding	43	GC08P017576	42.44
GSK3B	Glycogen Synthase Kinase 3 Beta	Protein Coding	51	GC03M119821	42.42
H2AC18	H2A Clustered Histone 18	Protein Coding	26	GC01M150124	42.42
TNFRSF1B	TNF Receptor Superfamily Member 1B	Protein Coding	48	GC01P012167	42.37
MAP2K2	Mitogen-Activated Protein Kinase Kinase 2	Protein Coding	54	GC19M004090	42.36
CYP2D6	Cytochrome P450 Family 2 Subfamily D Member 6	Protein Coding	49	GC22M042126	42.24
CEACAM6	CEA Cell Adhesion Molecule 6	Protein Coding	41	GC19P041750	42.22
BIRC2	Baculoviral IAP Repeat Containing 2	Protein Coding	46	GC11P102347	42.22
LZTS1	Leucine Zipper Tumor Suppressor 1	Protein Coding	39	GC08M020246	42.20
TEK	TEK Receptor Tyrosine Kinase	Protein Coding	51	GC09P027109	42.14
ETS1	ETS Proto-Oncogene 1, Transcription Factor	Protein Coding	49	GC11M128458	42.14
ANPEP	Alanyl Aminopeptidase, Membrane	Protein Coding	50	GC15M089784	42.13
ANGPT2	Angiopoietin 2	Protein Coding	46	GC08M006499	42.09
DSP	Desmoplakin	Protein Coding	50	GC06P007541	42.08
TKT	Transketolase	Protein Coding	48	GC03M053224	42.03
NOTCH3	Notch Receptor 3	Protein Coding	50	GC19M015159	41.93
LCK	LCK Proto-Oncogene, Src Family Tyrosine Kinase	Protein Coding	53	GC01P032251	41.93
HMGA2	High Mobility Group AT-Hook 2	Protein Coding	45	GC12P065824	41.92
ICOS	Inducible T Cell Costimulator	Protein Coding	43	GC02P203937	41.91
SOD1	Superoxide Dismutase 1	Protein Coding	52	GC21P031659	41.88
TLR9	Toll Like Receptor 9	Protein Coding	45	GC03M052222	41.86
YWHAE	Tyrosine 3-Monooxygenase/Tryptophan 5-Monooxygenase Activation Protein Epsilon	Protein Coding	50	GC17M001346	41.85
GSN	Gelsolin	Protein Coding	49	GC09P121201	41.82
S100A4	S100 Calcium Binding Protein A4	Protein Coding	44	GC01M153543	41.79
CD36	CD36 Molecule	Protein Coding	49	GC07P080369	41.74
CCN2	Cellular Communication Network Factor 2	Protein Coding	40	GC06M131948	41.73
ALDH1A1	Aldehyde Dehydrogenase 1 Family Member A1	Protein Coding	48	GC09M072900	41.67
EZR	Ezrin	Protein Coding	46	GC06M158765	41.63
EIF4E	Eukaryotic Translation Initiation Factor 4E	Protein Coding	50	GC04M098879	41.56
XRCC5	X-Ray Repair Cross Complementing 5	Protein Coding	45	GC02P216107	41.54
ASCL1	Achaete-Scute Family BHLH Transcription Factor 1	Protein Coding	45	GC12P102957	41.52
CSF1R	Colony Stimulating Factor 1 Receptor	Protein Coding	52	GC05M150053	41.49
RXRA	Retinoid X Receptor Alpha	Protein Coding	51	GC09P134317	41.48
BECN1	Beclin 1	Protein Coding	47	GC17M042810	41.47
ILK	Integrin Linked Kinase	Protein Coding	47	GC11P006604	41.41
CASP7	Caspase 7	Protein Coding	50	GC10P113679	41.41
RB1CC1	RB1 Inducible Coiled-Coil 1	Protein Coding	43	GC08M052622	41.37
CYP2E1	Cytochrome P450 Family 2 Subfamily E Member 1	Protein Coding	46	GC10P133520	41.31
HLA-C	Major Histocompatibility Complex, Class I, C	Protein Coding	45	GC06M046831	41.29
VEGFD	Vascular Endothelial Growth Factor D	Protein Coding	34	GC0XM015345	41.29
NAT2	N-Acetyltransferase 2	Protein Coding	44	GC08P018391	41.27
ANGPT1	Angiopoietin 1	Protein Coding	46	GC08M107246	41.23
MYD88	MYD88 Innate Immune Signal Transduction Adaptor	Protein Coding	50	GC03P038139	41.16
AURKB	Aurora Kinase B	Protein Coding	50	GC17M009194	41.14
ACE	Angiotensin I Converting Enzyme	Protein Coding	50	GC17P063477	41.11
SST	Somatostatin	Protein Coding	43	GC03M187668	41.10
CLU	Clusterin	Protein Coding	47	GC08M027596	41.06
ELANE	Elastase, Neutrophil Expressed	Protein Coding	47	GC19P000855	41.00
TXN	Thioredoxin	Protein Coding	46	GC09M110243	40.99
ENO1	Enolase 1	Protein Coding	48	GC01M008861	40.95
LGALS1	Galectin 1	Protein Coding	44	GC22P037675	40.90
CHRNA3	Cholinergic Receptor Nicotinic Alpha 3 Subunit	Protein Coding	45	GC15M078594	40.86
SOCS3	Suppressor Of Cytokine Signaling 3	Protein Coding	45	GC17M078356	40.72
GSTT1	Glutathione S-Transferase Theta 1	Protein Coding	33	GC22Mi00270	40.72
NTHL1	Nth Like DNA Glycosylase 1	Protein Coding	45	GC16M003055	40.70
ITGA2	Integrin Subunit Alpha 2	Protein Coding	47	GC05P052989	40.66
MPL	MPL Proto-Oncogene, Thrombopoietin Receptor	Protein Coding	48	GC01P043337	40.65
NOTCH2	Notch Receptor 2	Protein Coding	50	GC01M119911	40.64
SERPINB5	Serpin Family B Member 5	Protein Coding	44	GC18P063476	40.55
IL5	Interleukin 5	Protein Coding	45	GC05M132541	40.51
MMP13	Matrix Metallopeptidase 13	Protein Coding	51	GC11M102942	40.40
SCGB1A1	Secretoglobin Family 1A Member 1	Protein Coding	41	GC11P062405	40.26
GAPDH	Glyceraldehyde-3-Phosphate Dehydrogenase	Protein Coding	48	GC12P011841	40.25
APAF1	Apoptotic Peptidase Activating Factor 1	Protein Coding	47	GC12P098645	40.21
IKBKG	Inhibitor Of Nuclear Factor Kappa B Kinase Regulatory Subunit Gamma	Protein Coding	48	GC0XP154541	40.20
TNFSF11	TNF Superfamily Member 11	Protein Coding	48	GC13P042562	40.15
CHRNA5	Cholinergic Receptor Nicotinic Alpha 5 Subunit	Protein Coding	45	GC15P078565	40.11
FASN	Fatty Acid Synthase	Protein Coding	50	GC17M082078	40.06
CD27	CD27 Molecule	Protein Coding	45	GC12P011824	40.06
CXCR2	C-X-C Motif Chemokine Receptor 2	Protein Coding	48	GC02P218125	40.01
PRF1	Perforin 1	Protein Coding	45	GC10M070597	39.96
CD9	CD9 Molecule	Protein Coding	44	GC12P011813	39.89
ALDOA	Aldolase, Fructose-Bisphosphate A	Protein Coding	49	GC16P030064	39.86
PDPK1	3-Phosphoinositide Dependent Protein Kinase 1	Protein Coding	50	GC16P002537	39.85
COL1A1	Collagen Type I Alpha 1 Chain	Protein Coding	51	GC17M050183	39.84
PPP2R1A	Protein Phosphatase 2 Scaffold Subunit Aalpha	Protein Coding	48	GC19P052189	39.75
KLK3	Kallikrein Related Peptidase 3	Protein Coding	47	GC19P050854	39.75
YBX1	Y-Box Binding Protein 1	Protein Coding	40	GC01P042682	39.73
TCF3	Transcription Factor 3	Protein Coding	46	GC19M001609	39.73
TUBB	Tubulin Beta Class I	Protein Coding	50	GC06P055181	39.69
CEACAM1	CEA Cell Adhesion Molecule 1	Protein Coding	43	GC19M042507	39.67
PIK3R2	Phosphoinositide-3-Kinase Regulatory Subunit 2	Protein Coding	50	GC19P018153	39.63
XRCC6	X-Ray Repair Cross Complementing 6	Protein Coding	47	GC22P041622	39.54
CD247	CD247 Molecule	Protein Coding	50	GC01M167399	39.53
STMN1	Stathmin 1	Protein Coding	44	GC01M025884	39.52
MT-CO1	Mitochondrially Encoded Cytochrome C Oxidase I	Protein Coding	34	GCMTP005906	39.51
INSR	Insulin Receptor	Protein Coding	54	GC19M007112	39.45
ID1	Inhibitor Of DNA Binding 1, HLH Protein	Protein Coding	44	GC20P031605	39.45
SFTPA1	Surfactant Protein A1	Protein Coding	43	GC10P086009	39.44
MAP2K4	Mitogen-Activated Protein Kinase Kinase 4	Protein Coding	47	GC17P012020	39.42
ERCC3	ERCC Excision Repair 3, TFIIH Core Complex Helicase Subunit	Protein Coding	48	GC02M127257	39.42
MUC5B	Mucin 5B, Oligomeric Mucus/Gel-Forming	Protein Coding	42	GC11P001244	39.38
WNT5A	Wnt Family Member 5A	Protein Coding	50	GC03M055465	39.35
ROCK1	Rho Associated Coiled-Coil Containing Protein Kinase 1	Protein Coding	51	GC18M020946	39.34
ALCAM	Activated Leukocyte Cell Adhesion Molecule	Protein Coding	43	GC03P105366	39.32
JAK1	Janus Kinase 1	Protein Coding	54	GC01M064833	39.29
BMI1	BMI1 Proto-Oncogene, Polycomb Ring Finger	Protein Coding	44	GC10P022326	39.29
RASA1	RAS P21 Protein Activator 1	Protein Coding	47	GC05P087267	39.24
RECK	Reversion Inducing Cysteine Rich Protein With Kazal Motifs	Protein Coding	41	GC09P036036	39.16
PRKCB	Protein Kinase C Beta	Protein Coding	48	GC16P023967	39.15
KDM4C	Lysine Demethylase 4C	Protein Coding	41	GC09P006720	39.13
RUNX2	RUNX Family Transcription Factor 2	Protein Coding	48	GC06P055427	39.09
KLF4	Kruppel Like Factor 4	Protein Coding	46	GC09M107484	39.02
IL2RB	Interleukin 2 Receptor Subunit Beta	Protein Coding	49	GC22M037125	38.99
DUSP1	Dual Specificity Phosphatase 1	Protein Coding	48	GC05M172768	38.94
ZMYND10	Zinc Finger MYND-Type Containing 10	Protein Coding	38	GC03M050435	38.93
RBBP8	RB Binding Protein 8, Endonuclease	Protein Coding	45	GC18P022798	38.91
LMNA	Lamin A/C	Protein Coding	48	GC01P156082	38.89
AFP	Alpha Fetoprotein	Protein Coding	46	GC04P073431	38.86
STAT5A	Signal Transducer And Activator Of Transcription 5A	Protein Coding	47	GC17P042287	38.83
COMT	Catechol-O-Methyltransferase	Protein Coding	52	GC22P019941	38.81
AHR	Aryl Hydrocarbon Receptor	Protein Coding	49	GC07P016916	38.78
GZMB	Granzyme B	Protein Coding	46	GC14M024630	38.74
EPAS1	Endothelial PAS Domain Protein 1	Protein Coding	50	GC02P046293	38.71
CEACAM7	CEA Cell Adhesion Molecule 7	Protein Coding	38	GC19M041673	38.62
CEBPA	CCAAT Enhancer Binding Protein Alpha	Protein Coding	48	GC19M033299	38.59
THPO	Thrombopoietin	Protein Coding	43	GC03M184371	38.57
E2F2	E2F Transcription Factor 2	Protein Coding	43	GC01M023541	38.55
VWF	Von Willebrand Factor	Protein Coding	49	GC12M005917	38.52
NR3C1	Nuclear Receptor Subfamily 3 Group C Member 1	Protein Coding	51	GC05M143277	38.50
DMBT1	Deleted In Malignant Brain Tumors 1	Protein Coding	40	GC10P122560	38.47
PTGER4	Prostaglandin E Receptor 4	Protein Coding	47	GC05P040679	38.44
CXCR3	C-X-C Motif Chemokine Receptor 3	Protein Coding	45	GC0XM071615	38.40
IL18	Interleukin 18	Protein Coding	44	GC11M112143	38.34
FGF1	Fibroblast Growth Factor 1	Protein Coding	48	GC05M142555	38.34
KRT14	Keratin 14	Protein Coding	48	GC17M041582	38.32
SIRT1	Sirtuin 1	Protein Coding	50	GC10P067884	38.31
BDNF	Brain Derived Neurotrophic Factor	Protein Coding	48	GC11M027654	38.21
PML	PML Nuclear Body Scaffold	Protein Coding	46	GC15P073994	38.19
RACK1	Receptor For Activated C Kinase 1	Protein Coding	38	GC05M181374	38.19
FANCD2	FA Complementation Group D2	Protein Coding	47	GC03P010026	38.18
TRAF6	TNF Receptor Associated Factor 6	Protein Coding	47	GC11M036467	38.18
NANOG	Nanog Homeobox	Protein Coding	40	GC12P007787	38.06
ANXA1	Annexin A1	Protein Coding	50	GC09P073151	37.99
CDX2	Caudal Type Homeobox 2	Protein Coding	44	GC13M027962	37.98
ITGB2	Integrin Subunit Beta 2	Protein Coding	51	GC21M044885	37.97
MARS1	Methionyl-TRNA Synthetase 1	Protein Coding	36	GC12P057476	37.93
SELE	Selectin E	Protein Coding	44	GC01M169722	37.92
STIM1	Stromal Interaction Molecule 1	Protein Coding	49	GC11P003855	37.92
CCL3	C-C Motif Chemokine Ligand 3	Protein Coding	40	GC17M036088	37.91
UCHL1	Ubiquitin C-Terminal Hydrolase L1	Protein Coding	52	GC04P041256	37.83
PRKAA1	Protein Kinase AMP-Activated Catalytic Subunit Alpha 1	Protein Coding	48	GC05M040759	37.81
FOXP1	Forkhead Box P1	Protein Coding	46	GC03M070926	37.81
FLNA	Filamin A	Protein Coding	50	GC0XM154348	37.77
UGT1A1	UDP Glucuronosyltransferase Family 1 Member A1	Protein Coding	49	GC02P233760	37.77
TFAP2A	Transcription Factor AP-2 Alpha	Protein Coding	48	GC06M010393	37.73
PAX8	Paired Box 8	Protein Coding	47	GC02M113215	37.68
CCN1	Cellular Communication Network Factor 1	Protein Coding	31	GC01P085581	37.66
ALOX5	Arachidonate 5-Lipoxygenase	Protein Coding	50	GC10P045374	37.66
RECQL	RecQ Like Helicase	Protein Coding	41	GC12M021468	37.66
PGF	Placental Growth Factor	Protein Coding	44	GC14M074941	37.64
NTRK3	Neurotrophic Receptor Tyrosine Kinase 3	Protein Coding	52	GC15M087859	37.59
BIRC7	Baculoviral IAP Repeat Containing 7	Protein Coding	40	GC20P063235	37.56
CD80	CD80 Molecule	Protein Coding	42	GC03M119524	37.53
EPHX1	Epoxide Hydrolase 1	Protein Coding	48	GC01P225810	37.48
LAMB3	Laminin Subunit Beta 3	Protein Coding	46	GC01M209614	37.43
TAP1	Transporter 1, ATP Binding Cassette Subfamily B Member	Protein Coding	48	GC06M046946	37.34
MYCL	MYCL Proto-Oncogene, BHLH Transcription Factor	Protein Coding	38	GC01M039895	37.31
FCGR2A	Fc Fragment Of IgG Receptor IIa	Protein Coding	46	GC01P161505	37.30
GATA6	GATA Binding Protein 6	Protein Coding	48	GC18P022169	37.27
LEPR	Leptin Receptor	Protein Coding	50	GC01P065421	37.24
ADRB2	Adrenoceptor Beta 2	Protein Coding	50	GC05P148825	37.19
HPGD	15-Hydroxyprostaglandin Dehydrogenase	Protein Coding	48	GC04M174490	37.15
CTSD	Cathepsin D	Protein Coding	52	GC11M001752	37.06
GDF15	Growth Differentiation Factor 15	Protein Coding	43	GC19P026656	37.05
SLC19A1	Solute Carrier Family 19 Member 1	Protein Coding	47	GC21M045493	37.05
DIABLO	Diablo IAP-Binding Mitochondrial Protein	Protein Coding	48	GC12M122208	37.00
RHOB	Ras Homolog Family Member B	Protein Coding	44	GC02P020447	37.00
CEACAM3	CEA Cell Adhesion Molecule 3	Protein Coding	41	GC19P041796	36.88
DKC1	Dyskerin Pseudouridine Synthase 1	Protein Coding	48	GC0XP154762	36.84
APOE	Apolipoprotein E	Protein Coding	51	GC19P044906	36.82
PTPN12	Protein Tyrosine Phosphatase Non-Receptor Type 12	Protein Coding	48	GC07P077537	36.77
CDK5	Cyclin Dependent Kinase 5	Protein Coding	54	GC07M151053	36.76
SQSTM1	Sequestosome 1	Protein Coding	49	GC05P179806	36.70
GFAP	Glial Fibrillary Acidic Protein	Protein Coding	48	GC17M044905	36.70
EPOR	Erythropoietin Receptor	Protein Coding	48	GC19M011377	36.67
CDH5	Cadherin 5	Protein Coding	48	GC16P066366	36.66
TRAF2	TNF Receptor Associated Factor 2	Protein Coding	45	GC09P136881	36.66
CXCR5	C-X-C Motif Chemokine Receptor 5	Protein Coding	42	GC11P118908	36.64
CASP1	Caspase 1	Protein Coding	51	GC11M105025	36.50
PIK3R3	Phosphoinositide-3-Kinase Regulatory Subunit 3	Protein Coding	44	GC01M046041	36.49
SMPD1	Sphingomyelin Phosphodiesterase 1	Protein Coding	48	GC11P006390	36.46
SEMA3B	Semaphorin 3B	Protein Coding	40	GC03P050267	36.40
TFE3	Transcription Factor Binding To IGHM Enhancer 3	Protein Coding	44	GC0XM049028	36.36
IFNA2	Interferon Alpha 2	Protein Coding	41	GC09M021384	36.29
ERG	ETS Transcription Factor ERG	Protein Coding	46	GC21M038367	36.28
CTTN	Cortactin	Protein Coding	44	GC11P070398	36.24
NES	Nestin	Protein Coding	40	GC01M156668	36.22
DLK1	Delta Like Non-Canonical Notch Ligand 1	Protein Coding	45	GC14P106102	36.20
CCNH	Cyclin H	Protein Coding	47	GC05M087311	36.20
STAT6	Signal Transducer And Activator Of Transcription 6	Protein Coding	50	GC12M057095	36.15
MAGEA3	MAGE Family Member A3	Protein Coding	37	GC0XP152698	36.14
CAT	Catalase	Protein Coding	50	GC11P034460	36.13
F3	Coagulation Factor III, Tissue Factor	Protein Coding	45	GC01M094530	36.13
ITGAM	Integrin Subunit Alpha M	Protein Coding	47	GC16P032553	36.11
NGF	Nerve Growth Factor	Protein Coding	51	GC01M115285	36.08
PSCA	Prostate Stem Cell Antigen	Protein Coding	40	GC08P142670	36.07
DCK	Deoxycytidine Kinase	Protein Coding	45	GC04P070992	36.07
YY1	YY1 Transcription Factor	Protein Coding	48	GC14P100238	36.06
ABCC3	ATP Binding Cassette Subfamily C Member 3	Protein Coding	47	GC17P050634	36.05
CCNE2	Cyclin E2	Protein Coding	43	GC08M094879	36.03
CD22	CD22 Molecule	Protein Coding	46	GC19P035319	35.99
PDGFA	Platelet Derived Growth Factor Subunit A	Protein Coding	44	GC07M000497	35.94
SDHAF2	Succinate Dehydrogenase Complex Assembly Factor 2	Protein Coding	42	GC11P061430	35.93
JAG1	Jagged Canonical Notch Ligand 1	Protein Coding	51	GC20M010637	35.93
FADD	Fas Associated Via Death Domain	Protein Coding	48	GC11P070203	35.85
ADAM12	ADAM Metallopeptidase Domain 12	Protein Coding	45	GC10M126012	35.82
IL24	Interleukin 24	Protein Coding	43	GC01P206897	35.77
MMP12	Matrix Metallopeptidase 12	Protein Coding	45	GC11M102862	35.75
ASXL1	ASXL Transcriptional Regulator 1	Protein Coding	43	GC20P032364	35.70
HABP2	Hyaluronan Binding Protein 2	Protein Coding	45	GC10P113550	35.69
NAPSA	Napsin A Aspartic Peptidase	Protein Coding	42	GC19M050417	35.64
CDC6	Cell Division Cycle 6	Protein Coding	46	GC17P040287	35.62
TGFB3	Transforming Growth Factor Beta 3	Protein Coding	47	GC14M075958	35.61
HSF1	Heat Shock Transcription Factor 1	Protein Coding	45	GC08P144291	35.60
GAST	Gastrin	Protein Coding	40	GC17P041712	35.58
ITGA2B	Integrin Subunit Alpha 2b	Protein Coding	51	GC17M044442	35.55
CCKBR	Cholecystokinin B Receptor	Protein Coding	45	GC11P006259	35.53
BAG1	BAG Cochaperone 1	Protein Coding	43	GC09M033245	35.52
ZBTB16	Zinc Finger And BTB Domain Containing 16	Protein Coding	47	GC11P114059	35.51
ITGB4	Integrin Subunit Beta 4	Protein Coding	49	GC17P075721	35.49
HSD17B1	Hydroxysteroid 17-Beta Dehydrogenase 1	Protein Coding	44	GC17P042548	35.48
CCNA1	Cyclin A1	Protein Coding	43	GC13P036431	35.47
CALCA	Calcitonin Related Polypeptide Alpha	Protein Coding	43	GC11M014945	35.43
ANXA2	Annexin A2	Protein Coding	49	GC15M060347	35.42
DPP4	Dipeptidyl Peptidase 4	Protein Coding	50	GC02M161992	35.40
COL18A1	Collagen Type XVIII Alpha 1 Chain	Protein Coding	45	GC21P045405	35.28
NCOR1	Nuclear Receptor Corepressor 1	Protein Coding	44	GC17M016029	35.22
RXRB	Retinoid X Receptor Beta	Protein Coding	48	GC06M033193	35.22
GATA4	GATA Binding Protein 4	Protein Coding	49	GC08P011676	35.19
LYN	LYN Proto-Oncogene, Src Family Tyrosine Kinase	Protein Coding	50	GC08P055879	35.07
CALB2	Calbindin 2	Protein Coding	41	GC16P071392	35.05
WNT4	Wnt Family Member 4	Protein Coding	48	GC01M022190	34.99
INSL6	Insulin Like 6	Protein Coding	36	GC09M004991	34.95
CD81	CD81 Molecule	Protein Coding	47	GC11P002414	34.86
HDAC2	Histone Deacetylase 2	Protein Coding	52	GC06M113933	34.83
CDKN1C	Cyclin Dependent Kinase Inhibitor 1C	Protein Coding	47	GC11M002894	34.75
CD86	CD86 Molecule	Protein Coding	44	GC03P122055	34.72
THBD	Thrombomodulin	Protein Coding	44	GC20M023026	34.70
ROBO1	Roundabout Guidance Receptor 1	Protein Coding	45	GC03M078597	34.68
SF3B1	Splicing Factor 3b Subunit 1	Protein Coding	45	GC02M197393	34.67
REST	RE1 Silencing Transcription Factor	Protein Coding	45	GC04P056907	34.67
MS4A1	Membrane Spanning 4-Domains A1	Protein Coding	47	GC11P060475	34.64
EPHB4	EPH Receptor B4	Protein Coding	52	GC07M100803	34.63
MYO18B	Myosin XVIIIB	Protein Coding	39	GC22P025742	34.60
RPSA	Ribosomal Protein SA	Protein Coding	45	GC03P039406	34.52
TLR3	Toll Like Receptor 3	Protein Coding	52	GC04P186059	34.43
NDUFA13	NADH:Ubiquinone Oxidoreductase Subunit A13	Protein Coding	45	GC19P019515	34.43
WIF1	WNT Inhibitory Factor 1	Protein Coding	45	GC12M065050	34.41
DDR1	Discoidin Domain Receptor Tyrosine Kinase 1	Protein Coding	47	GC06P055184	34.39
PDCD1LG2	Programmed Cell Death 1 Ligand 2	Protein Coding	42	GC09P005510	34.36
RBM6	RNA Binding Motif Protein 6	Protein Coding	37	GC03P049940	34.34
PTPN22	Protein Tyrosine Phosphatase Non-Receptor Type 22	Protein Coding	48	GC01M113813	34.30
HK2	Hexokinase 2	Protein Coding	48	GC02P074833	34.28
SPRY4	Sprouty RTK Signaling Antagonist 4	Protein Coding	45	GC05M142310	34.27
SSTR2	Somatostatin Receptor 2	Protein Coding	48	GC17P073165	34.25
BLNK	B Cell Linker	Protein Coding	48	GC10M096210	34.24
LIF	LIF Interleukin 6 Family Cytokine	Protein Coding	43	GC22M030240	34.24
TRAF3	TNF Receptor Associated Factor 3	Protein Coding	48	GC14P106036	34.23
SELP	Selectin P	Protein Coding	46	GC01M169558	34.19
PRDX1	Peroxiredoxin 1	Protein Coding	50	GC01M045511	34.18
TCF7	Transcription Factor 7	Protein Coding	45	GC05P134114	34.15
MYLK	Myosin Light Chain Kinase	Protein Coding	53	GC03M123610	34.15
CXCL10	C-X-C Motif Chemokine Ligand 10	Protein Coding	45	GC04M076021	34.12
GLI3	GLI Family Zinc Finger 3	Protein Coding	50	GC07M041960	34.06
EIF2AK2	Eukaryotic Translation Initiation Factor 2 Alpha Kinase 2	Protein Coding	46	GC02M037099	34.05
FOXE1	Forkhead Box E1	Protein Coding	43	GC09P097853	34.04
P2RX7	Purinergic Receptor P2X 7	Protein Coding	46	GC12P123575	33.99
ADIPOQ	Adiponectin, C1Q And Collagen Domain Containing	Protein Coding	45	GC03P186842	33.98
CD3G	CD3g Molecule	Protein Coding	48	GC11P118344	33.98
NTRK2	Neurotrophic Receptor Tyrosine Kinase 2	Protein Coding	53	GC09P084668	33.97
GLI2	GLI Family Zinc Finger 2	Protein Coding	48	GC02P120735	33.96
BPIFA1	BPI Fold Containing Family A Member 1	Protein Coding	37	GC20P033235	33.95
NCOA3	Nuclear Receptor Coactivator 3	Protein Coding	47	GC20P047501	33.94
PKM	Pyruvate Kinase M1/2	Protein Coding	46	GC15M072199	33.88
FANCG	FA Complementation Group G	Protein Coding	44	GC09M035073	33.87
PTPN13	Protein Tyrosine Phosphatase Non-Receptor Type 13	Protein Coding	44	GC04P086594	33.86
BCAR1	BCAR1 Scaffold Protein, Cas Family Member	Protein Coding	45	GC16M075228	33.85
TRIM28	Tripartite Motif Containing 28	Protein Coding	44	GC19P058544	33.84
PRKDC	Protein Kinase, DNA-Activated, Catalytic Subunit	Protein Coding	50	GC08M047773	33.83
RCVRN	Recoverin	Protein Coding	39	GC17M009896	33.78
IGFBP2	Insulin Like Growth Factor Binding Protein 2	Protein Coding	44	GC02P216632	33.76
WNT1	Wnt Family Member 1	Protein Coding	46	GC12P049053	33.74
CTSL	Cathepsin L	Protein Coding	46	GC09P087725	33.72
F2	Coagulation Factor II, Thrombin	Protein Coding	49	GC11P046720	33.69
MAGEA1	MAGE Family Member A1	Protein Coding	38	GC0XP153179	33.67
ELN	Elastin	Protein Coding	45	GC07P074027	33.65
TRAF1	TNF Receptor Associated Factor 1	Protein Coding	44	GC09M120902	33.64
GJB2	Gap Junction Protein Beta 2	Protein Coding	47	GC13M020187	33.61
MDM4	MDM4 Regulator Of P53	Protein Coding	45	GC01P204516	33.56
HBEGF	Heparin Binding EGF Like Growth Factor	Protein Coding	44	GC05M140332	33.55
MAGEA4	MAGE Family Member A4	Protein Coding	39	GC0XP151912	33.53
NECTIN4	Nectin Cell Adhesion Molecule 4	Protein Coding	38	GC01M161071	33.51
AGER	Advanced Glycosylation End-Product Specific Receptor	Protein Coding	45	GC06M032180	33.42
TCF4	Transcription Factor 4	Protein Coding	47	GC18M055222	33.41
CP	Ceruloplasmin	Protein Coding	48	GC03M149162	33.41
TTN	Titin	Protein Coding	48	GC02M178525	33.36
BMPR2	Bone Morphogenetic Protein Receptor Type 2	Protein Coding	50	GC02P202376	33.34
FANCA	FA Complementation Group A	Protein Coding	49	GC16M089758	33.34
TLR5	Toll Like Receptor 5	Protein Coding	48	GC01M223132	33.31
IL12B	Interleukin 12B	Protein Coding	44	GC05M159314	33.29
NAT1	N-Acetyltransferase 1	Protein Coding	45	GC08P018179	33.28
CD63	CD63 Molecule	Protein Coding	43	GC12M055725	33.24
S100A2	S100 Calcium Binding Protein A2	Protein Coding	41	GC01M153561	33.22
CASP2	Caspase 2	Protein Coding	50	GC07P145813	33.20
TK1	Thymidine Kinase 1	Protein Coding	47	GC17M078175	33.18
EPB41L3	Erythrocyte Membrane Protein Band 4.1 Like 3	Protein Coding	43	GC18M005382	33.18
CDH3	Cadherin 3	Protein Coding	48	GC16P068637	33.14
HNF4A	Hepatocyte Nuclear Factor 4 Alpha	Protein Coding	51	GC20P044355	33.13
ACTC1	Actin Alpha Cardiac Muscle 1	Protein Coding	43	GC15M034788	33.12
TNFRSF10D	TNF Receptor Superfamily Member 10d	Protein Coding	43	GC08M023135	33.10
NUMA1	Nuclear Mitotic Apparatus Protein 1	Protein Coding	44	GC11M072002	33.06
TG	Thyroglobulin	Protein Coding	43	GC08P132866	33.04
PAX6	Paired Box 6	Protein Coding	48	GC11M031784	33.03
EXO1	Exonuclease 1	Protein Coding	44	GC01P241847	32.93
TCIM	Transcriptional And Immune Response Regulator	Protein Coding	26	GC08P040153	32.93
DKK1	Dickkopf WNT Signaling Pathway Inhibitor 1	Protein Coding	45	GC10P052314	32.92
XPO1	Exportin 1	Protein Coding	47	GC02M061445	32.91
CD55	CD55 Molecule (Cromer Blood Group)	Protein Coding	48	GC01P207321	32.88
CYP17A1	Cytochrome P450 Family 17 Subfamily A Member 1	Protein Coding	50	GC10M102830	32.87
PEBP1	Phosphatidylethanolamine Binding Protein 1	Protein Coding	45	GC12P118135	32.86
BID	BH3 Interacting Domain Death Agonist	Protein Coding	46	GC22M017734	32.83
S100B	S100 Calcium Binding Protein B	Protein Coding	46	GC21M048326	32.80
CXADR	CXADR Ig-Like Cell Adhesion Molecule	Protein Coding	44	GC21P017513	32.77
WNT3	Wnt Family Member 3	Protein Coding	47	GC17M046762	32.75
RRM2	Ribonucleotide Reductase Regulatory Subunit M2	Protein Coding	48	GC02P010123	32.70
L1CAM	L1 Cell Adhesion Molecule	Protein Coding	47	GC0XM153864	32.59
GRPR	Gastrin Releasing Peptide Receptor	Protein Coding	43	GC0XP016141	32.57
ATRX	ATRX Chromatin Remodeler	Protein Coding	47	GC0XM077504	32.52
NDRG1	N-Myc Downstream Regulated 1	Protein Coding	45	GC08M133237	32.52
SOX4	SRY-Box Transcription Factor 4	Protein Coding	44	GC06P021593	32.49
KIF5B	Kinesin Family Member 5B	Protein Coding	45	GC10M032035	32.49
FYN	FYN Proto-Oncogene, Src Family Tyrosine Kinase	Protein Coding	48	GC06M111660	32.48
FLI1	Fli-1 Proto-Oncogene, ETS Transcription Factor	Protein Coding	49	GC11P128686	32.39
DDX5	DEAD-Box Helicase 5	Protein Coding	47	GC17M064498	32.35
PLG	Plasminogen	Protein Coding	49	GC06P160702	32.26
RYR1	Ryanodine Receptor 1	Protein Coding	47	GC19P040452	32.22
DDX3X	DEAD-Box Helicase 3 X-Linked	Protein Coding	48	GC0XP041333	32.19
MSLN	Mesothelin	Protein Coding	41	GC16P005518	32.16
POMC	Proopiomelanocortin	Protein Coding	48	GC02M025160	32.15
NOD2	Nucleotide Binding Oligomerization Domain Containing 2	Protein Coding	48	GC16P050693	32.13
CIITA	Class II Major Histocompatibility Complex Transactivator	Protein Coding	45	GC16P010879	32.09
PAK1	P21 (RAC1) Activated Kinase 1	Protein Coding	49	GC11M077321	32.06
ITGAL	Integrin Subunit Alpha L	Protein Coding	47	GC16P030472	32.01
MAPK10	Mitogen-Activated Protein Kinase 10	Protein Coding	52	GC04M085990	32.00
DES	Desmin	Protein Coding	48	GC02P219418	31.93
IFNB1	Interferon Beta 1	Protein Coding	42	GC09M021077	31.93
ELAVL1	ELAV Like RNA Binding Protein 1	Protein Coding	43	GC19M007958	31.91
TJP1	Tight Junction Protein 1	Protein Coding	44	GC15M029699	31.89
MCM3	Minichromosome Maintenance Complex Component 3	Protein Coding	46	GC06M052264	31.88
SCUBE3	Signal Peptide, CUB Domain And EGF Like Domain Containing 3	Protein Coding	38	GC06P055323	31.83
PRDM14	PR/SET Domain 14	Protein Coding	40	GC08M070063	31.81
SERPINB3	Serpin Family B Member 3	Protein Coding	43	GC18M063655	31.76
ZEB2	Zinc Finger E-Box Binding Homeobox 2	Protein Coding	48	GC02M144384	31.67
TERF1	Telomeric Repeat Binding Factor 1	Protein Coding	43	GC08P073003	31.66
LTA	Lymphotoxin Alpha	Protein Coding	43	GC06P055200	31.66
RAC2	Rac Family Small GTPase 2	Protein Coding	51	GC22M037227	31.64
SAT1	Spermidine/Spermine N1-Acetyltransferase 1	Protein Coding	46	GC0XP023784	31.61
GALC	Galactosylceramidase	Protein Coding	44	GC14M087837	31.59
CD3E	CD3e Molecule	Protein Coding	47	GC11P118304	31.57
KIR3DL1	Killer Cell Immunoglobulin Like Receptor, Three Ig Domains And Long Cytoplasmic Tail 1	Protein Coding	41	GC19P056447	31.54
CDK12	Cyclin Dependent Kinase 12	Protein Coding	41	GC17P039461	31.54
EIF4EBP1	Eukaryotic Translation Initiation Factor 4E Binding Protein 1	Protein Coding	47	GC08P038032	31.52
CXCL1	C-X-C Motif Chemokine Ligand 1	Protein Coding	43	GC04P073869	31.52
IL12A	Interleukin 12A	Protein Coding	44	GC03P159988	31.52
PRKACA	Protein Kinase CAMP-Activated Catalytic Subunit Alpha	Protein Coding	52	GC19M014129	31.52
IRF8	Interferon Regulatory Factor 8	Protein Coding	47	GC16P085898	31.50
NEDD9	Neural Precursor Cell Expressed, Developmentally Down-Regulated 9	Protein Coding	44	GC06M011183	31.50
LZTR1	Leucine Zipper Like Transcription Regulator 1	Protein Coding	43	GC22P020996	31.48
BGLAP	Bone Gamma-Carboxyglutamate Protein	Protein Coding	41	GC01P156242	31.48
IL11	Interleukin 11	Protein Coding	41	GC19M055364	31.42
LAMC1	Laminin Subunit Gamma 1	Protein Coding	44	GC01P182992	31.40
VTN	Vitronectin	Protein Coding	44	GC17M031079	31.40
TRAF4	TNF Receptor Associated Factor 4	Protein Coding	44	GC17P029346	31.35
MST1R	Macrophage Stimulating 1 Receptor	Protein Coding	49	GC03M050077	31.29
PLCG2	Phospholipase C Gamma 2	Protein Coding	52	GC16P081773	31.23
MCAM	Melanoma Cell Adhesion Molecule	Protein Coding	41	GC11M119308	31.23
CDC20	Cell Division Cycle 20	Protein Coding	45	GC01P043358	31.19
MTDH	Metadherin	Protein Coding	41	GC08P097643	31.19
IL1R1	Interleukin 1 Receptor Type 1	Protein Coding	46	GC02P102136	31.14
PRKCE	Protein Kinase C Epsilon	Protein Coding	50	GC02P045651	31.13
TNC	Tenascin C	Protein Coding	50	GC09M115019	31.10
EPHA3	EPH Receptor A3	Protein Coding	47	GC03P089077	31.08
CT83	Cancer/Testis Antigen 83	Protein Coding	28	GC0XM116461	31.08
COL4A2	Collagen Type IV Alpha 2 Chain	Protein Coding	45	GC13P110305	31.04
GADD45B	Growth Arrest And DNA Damage Inducible Beta	Protein Coding	39	GC19P002476	31.02
RASSF5	Ras Association Domain Family Member 5	Protein Coding	41	GC01P206507	31.00
TFPI2	Tissue Factor Pathway Inhibitor 2	Protein Coding	42	GC07M093885	30.99
TYK2	Tyrosine Kinase 2	Protein Coding	53	GC19M010350	30.99
HOPX	HOP Homeobox	Protein Coding	37	GC04M056647	30.95
PRL	Prolactin	Protein Coding	44	GC06M022287	30.95
HPSE	Heparanase	Protein Coding	45	GC04M083292	30.93
COL4A3	Collagen Type IV Alpha 3 Chain	Protein Coding	45	GC02P227164	30.85
CLTC	Clathrin Heavy Chain	Protein Coding	47	GC17P059619	30.75
LBR	Lamin B Receptor	Protein Coding	48	GC01M225401	30.72
GPRC5A	G Protein-Coupled Receptor Class C Group 5 Member A	Protein Coding	42	GC12P012939	30.71
IL6ST	Interleukin 6 Cytokine Family Signal Transducer	Protein Coding	47	GC05M055935	30.70
ODC1	Ornithine Decarboxylase 1	Protein Coding	49	GC02M010432	30.69
MMP10	Matrix Metallopeptidase 10	Protein Coding	47	GC11M102770	30.66
SIRT3	Sirtuin 3	Protein Coding	48	GC11M000215	30.64
SIX1	SIX Homeobox 1	Protein Coding	45	GC14M060643	30.60
KLF5	Kruppel Like Factor 5	Protein Coding	45	GC13P073054	30.58
TF	Transferrin	Protein Coding	50	GC03P133666	30.57
HNRNPA2B1	Heterogeneous Nuclear Ribonucleoprotein A2/B1	Protein Coding	47	GC07M026174	30.50
RXRG	Retinoid X Receptor Gamma	Protein Coding	43	GC01M165401	30.40
SELL	Selectin L	Protein Coding	43	GC01M169690	30.39
CEBPB	CCAAT Enhancer Binding Protein Beta	Protein Coding	44	GC20P050190	30.37
MTA1	Metastasis Associated 1	Protein Coding	43	GC14P105419	30.35
CD82	CD82 Molecule	Protein Coding	43	GC11P044586	30.32
CXCR1	C-X-C Motif Chemokine Receptor 1	Protein Coding	44	GC02M218162	30.29
TTK	TTK Protein Kinase	Protein Coding	48	GC06P080003	30.29
USP8	Ubiquitin Specific Peptidase 8	Protein Coding	49	GC15P050424	30.29
IRS2	Insulin Receptor Substrate 2	Protein Coding	45	GC13M109752	30.27
FUS	FUS RNA Binding Protein	Protein Coding	45	GC16P031180	30.27
SFRP1	Secreted Frizzled Related Protein 1	Protein Coding	43	GC08M041262	30.26
SREBF1	Sterol Regulatory Element Binding Transcription Factor 1	Protein Coding	46	GC17M017810	30.25
MTUS1	Microtubule Associated Scaffold Protein 1	Protein Coding	37	GC08M017643	30.25
IREB2	Iron Responsive Element Binding Protein 2	Protein Coding	44	GC15P078437	30.19
SEZ6L2	Seizure Related 6 Homolog Like 2	Protein Coding	38	GC16M031163	30.18
TUSC2	Tumor Suppressor 2, Mitochondrial Calcium Regulator	Protein Coding	35	GC03M050428	30.12
RBM5	RNA Binding Motif Protein 5	Protein Coding	40	GC03P050139	30.00
BMP7	Bone Morphogenetic Protein 7	Protein Coding	46	GC20M057168	29.99
PTGS1	Prostaglandin-Endoperoxide Synthase 1	Protein Coding	47	GC09P122370	29.98
IRF4	Interferon Regulatory Factor 4	Protein Coding	44	GC06P000391	29.97
FOXA1	Forkhead Box A1	Protein Coding	43	GC14M037589	29.90
FOXF1	Forkhead Box F1	Protein Coding	43	GC16P086510	29.90
EDNRB	Endothelin Receptor Type B	Protein Coding	50	GC13M077895	29.88
WNT7B	Wnt Family Member 7B	Protein Coding	45	GC22M045920	29.86
NR1H2	Nuclear Receptor Subfamily 1 Group H Member 2	Protein Coding	49	GC19P050329	29.81
LAMA4	Laminin Subunit Alpha 4	Protein Coding	45	GC06M112107	29.78
CTAG2	Cancer/Testis Antigen 2	Protein Coding	34	GC0XM154651	29.77
EPHA5	EPH Receptor A5	Protein Coding	47	GC04M065319	29.77
APP	Amyloid Beta Precursor Protein	Protein Coding	52	GC21M025880	29.76
TNFAIP3	TNF Alpha Induced Protein 3	Protein Coding	48	GC06P137866	29.71
GPER1	G Protein-Coupled Estrogen Receptor 1	Protein Coding	38	GC07P001368	29.68
GRN	Granulin Precursor	Protein Coding	47	GC17P044345	29.66
CASR	Calcium Sensing Receptor	Protein Coding	51	GC03P122183	29.66
IFNAR1	Interferon Alpha And Beta Receptor Subunit 1	Protein Coding	45	GC21P033324	29.66
CD46	CD46 Molecule	Protein Coding	47	GC01P207752	29.64
FGA	Fibrinogen Alpha Chain	Protein Coding	48	GC04M154583	29.62
CLDN1	Claudin 1	Protein Coding	48	GC03M190305	29.62
ADAM17	ADAM Metallopeptidase Domain 17	Protein Coding	51	GC02M009488	29.58
PBX1	PBX Homeobox 1	Protein Coding	50	GC01P164524	29.57
GADD45G	Growth Arrest And DNA Damage Inducible Gamma	Protein Coding	41	GC09P089605	29.57
MYH9	Myosin Heavy Chain 9	Protein Coding	50	GC22M036281	29.57
VDAC1	Voltage Dependent Anion Channel 1	Protein Coding	47	GC05M133975	29.56
TIMELESS	Timeless Circadian Regulator	Protein Coding	39	GC12M056416	29.54
BCL11A	BAF Chromatin Remodeling Complex Subunit BCL11A	Protein Coding	44	GC02M060451	29.52
IL9	Interleukin 9	Protein Coding	44	GC05M135891	29.50
TPX2	TPX2 Microtubule Nucleation Factor	Protein Coding	42	GC20P031739	29.50
HDAC4	Histone Deacetylase 4	Protein Coding	52	GC02M239048	29.48
VIP	Vasoactive Intestinal Peptide	Protein Coding	45	GC06P152750	29.48
HSPA8	Heat Shock Protein Family A (Hsp70) Member 8	Protein Coding	48	GC11M123057	29.44
PTGES	Prostaglandin E Synthase	Protein Coding	42	GC09M129738	29.43
AIFM1	Apoptosis Inducing Factor Mitochondria Associated 1	Protein Coding	50	GC0XM130129	29.42
TDGF1	Teratocarcinoma-Derived Growth Factor 1	Protein Coding	42	GC03P046576	29.40
CCR1	C-C Motif Chemokine Receptor 1	Protein Coding	45	GC03M046218	29.38
PIM1	Pim-1 Proto-Oncogene, Serine/Threonine Kinase	Protein Coding	51	GC06P055356	29.37
ACVRL1	Activin A Receptor Like Type 1	Protein Coding	50	GC12P051906	29.36
HDGF	Heparin Binding Growth Factor	Protein Coding	41	GC01M156786	29.35
IL21	Interleukin 21	Protein Coding	43	GC04M122612	29.32
RELB	RELB Proto-Oncogene, NF-KB Subunit	Protein Coding	46	GC19P045002	29.31
GNRH1	Gonadotropin Releasing Hormone 1	Protein Coding	43	GC08M025419	29.31
AOC3	Amine Oxidase Copper Containing 3	Protein Coding	44	GC17P042851	29.29
MSN	Moesin	Protein Coding	48	GC0XP065588	29.24
ACP5	Acid Phosphatase 5, Tartrate Resistant	Protein Coding	47	GC19M011574	29.21
CD2	CD2 Molecule	Protein Coding	44	GC01P116754	29.15
PSMB8	Proteasome 20S Subunit Beta 8	Protein Coding	51	GC06M032840	29.15
CDC25B	Cell Division Cycle 25B	Protein Coding	47	GC20P003794	29.11
MAP3K2	Mitogen-Activated Protein Kinase Kinase Kinase 2	Protein Coding	45	GC02M127298	29.10
S100A9	S100 Calcium Binding Protein A9	Protein Coding	43	GC01P153357	29.09
TFEB	Transcription Factor EB	Protein Coding	43	GC06M047093	29.09
RIOX2	Ribosomal Oxygenase 2	Protein Coding	31	GC03M097942	29.06
LRP1B	LDL Receptor Related Protein 1B	Protein Coding	40	GC02M140231	29.02
F2R	Coagulation Factor II Thrombin Receptor	Protein Coding	47	GC05P076716	28.98
SOX10	SRY-Box Transcription Factor 10	Protein Coding	46	GC22M049686	28.96
IL12RB1	Interleukin 12 Receptor Subunit Beta 1	Protein Coding	45	GC19M018058	28.95
MAPK9	Mitogen-Activated Protein Kinase 9	Protein Coding	49	GC05M180234	28.91
SRSF2	Serine And Arginine Rich Splicing Factor 2	Protein Coding	41	GC17M076734	28.86
CYP1A2	Cytochrome P450 Family 1 Subfamily A Member 2	Protein Coding	46	GC15P074748	28.83
BRDT	Bromodomain Testis Associated	Protein Coding	43	GC01P091949	28.81
PLAT	Plasminogen Activator, Tissue Type	Protein Coding	50	GC08M042174	28.81
XBP1	X-Box Binding Protein 1	Protein Coding	46	GC22M028794	28.80
MAPT	Microtubule Associated Protein Tau	Protein Coding	51	GC17P045894	28.80
AKR1C1	Aldo-Keto Reductase Family 1 Member C1	Protein Coding	44	GC10P004963	28.74
EDNRA	Endothelin Receptor Type A	Protein Coding	50	GC04P147480	28.73
LDHA	Lactate Dehydrogenase A	Protein Coding	52	GC11P018394	28.69
CDCP1	CUB Domain Containing Protein 1	Protein Coding	39	GC03M045082	28.64
AIMP2	Aminoacyl TRNA Synthetase Complex Interacting Multifunctional Protein 2	Protein Coding	42	GC07P006016	28.62
NFATC1	Nuclear Factor Of Activated T Cells 1	Protein Coding	48	GC18P079395	28.60
AKR1B10	Aldo-Keto Reductase Family 1 Member B10	Protein Coding	44	GC07P134527	28.57
TFF1	Trefoil Factor 1	Protein Coding	45	GC21M042362	28.55
HEPACAM	Hepatic And Glial Cell Adhesion Molecule	Protein Coding	40	GC11M124919	28.50
TTR	Transthyretin	Protein Coding	50	GC18P031557	28.50
AGTR1	Angiotensin II Receptor Type 1	Protein Coding	51	GC03P148697	28.50
DDIT3	DNA Damage Inducible Transcript 3	Protein Coding	46	GC12M057516	28.47
IDO1	Indoleamine 2,3-Dioxygenase 1	Protein Coding	45	GC08P039891	28.45
POLH	DNA Polymerase Eta	Protein Coding	49	GC06P043576	28.44
DMTF1	Cyclin D Binding Myb Like Transcription Factor 1	Protein Coding	37	GC07P087155	28.43
PRKD1	Protein Kinase D1	Protein Coding	51	GC14M029576	28.42
XRCC4	X-Ray Repair Cross Complementing 4	Protein Coding	44	GC05P083077	28.40
PPARGC1A	PPARG Coactivator 1 Alpha	Protein Coding	47	GC04M023755	28.39
NAMPT	Nicotinamide Phosphoribosyltransferase	Protein Coding	48	GC07M106248	28.37
PTPN6	Protein Tyrosine Phosphatase Non-Receptor Type 6	Protein Coding	50	GC12P011869	28.36
LAT	Linker For Activation Of T Cells	Protein Coding	47	GC16P032276	28.35
SDC1	Syndecan 1	Protein Coding	44	GC02M020200	28.34
PPP2R2A	Protein Phosphatase 2 Regulatory Subunit Balpha	Protein Coding	45	GC08P026292	28.28
CD14	CD14 Molecule	Protein Coding	45	GC05M140631	28.25
SEMA3F	Semaphorin 3F	Protein Coding	42	GC03P050167	28.23
HSPG2	Heparan Sulfate Proteoglycan 2	Protein Coding	46	GC01M021822	28.16
LYVE1	Lymphatic Vessel Endothelial Hyaluronan Receptor 1	Protein Coding	43	GC11M010713	28.14
PKD1	Polycystin 1, Transient Receptor Potential Channel Interacting	Protein Coding	46	GC16M003057	28.10
WNT3A	Wnt Family Member 3A	Protein Coding	48	GC01P228466	28.06
SPHK1	Sphingosine Kinase 1	Protein Coding	48	GC17P076376	28.04
MECOM	MDS1 And EVI1 Complex Locus	Protein Coding	48	GC03M169083	28.03
CDA	Cytidine Deaminase	Protein Coding	44	GC01P020588	27.99
ALDH2	Aldehyde Dehydrogenase 2 Family Member	Protein Coding	51	GC12P111766	27.99
ABCA1	ATP Binding Cassette Subfamily A Member 1	Protein Coding	48	GC09M104781	27.97
VCP	Valosin Containing Protein	Protein Coding	50	GC09M035056	27.96
F2RL3	F2R Like Thrombin Or Trypsin Receptor 3	Protein Coding	47	GC19P016888	27.91
FANCF	FA Complementation Group F	Protein Coding	43	GC11M022600	27.85
MCM2	Minichromosome Maintenance Complex Component 2	Protein Coding	48	GC03P127598	27.83
HDAC6	Histone Deacetylase 6	Protein Coding	52	GC0XP048801	27.82
GPX1	Glutathione Peroxidase 1	Protein Coding	48	GC03M049486	27.81
PTPN3	Protein Tyrosine Phosphatase Non-Receptor Type 3	Protein Coding	45	GC09M109375	27.80
POLG	DNA Polymerase Gamma, Catalytic Subunit	Protein Coding	46	GC15M089365	27.77
HSPD1	Heat Shock Protein Family D (Hsp60) Member 1	Protein Coding	48	GC02M197486	27.74
ESM1	Endothelial Cell Specific Molecule 1	Protein Coding	40	GC05M054977	27.69
SOCS1	Suppressor Of Cytokine Signaling 1	Protein Coding	44	GC16M011255	27.67
ETV4	ETS Variant Transcription Factor 4	Protein Coding	44	GC17M043527	27.66
TGIF1	TGFB Induced Factor Homeobox 1	Protein Coding	47	GC18P003411	27.65
PTTG1	PTTG1 Regulator Of Sister Chromatid Separation, Securin	Protein Coding	44	GC05P160422	27.65
BRD4	Bromodomain Containing 4	Protein Coding	46	GC19M015236	27.65
CSK	C-Terminal Src Kinase	Protein Coding	48	GC15P074782	27.63
RALBP1	RalA Binding Protein 1	Protein Coding	45	GC18P009465	27.63
CCNG1	Cyclin G1	Protein Coding	43	GC05P163438	27.62
CR1	Complement C3b/C4b Receptor 1 (Knops Blood Group)	Protein Coding	45	GC01P207496	27.59
S100A8	S100 Calcium Binding Protein A8	Protein Coding	43	GC01M153391	27.56
CCR4	C-C Motif Chemokine Receptor 4	Protein Coding	45	GC03P032951	27.53
TP53BP2	Tumor Protein P53 Binding Protein 2	Protein Coding	43	GC01M223779	27.52
NODAL	Nodal Growth Differentiation Factor	Protein Coding	43	GC10M070431	27.50
CD68	CD68 Molecule	Protein Coding	40	GC17P007579	27.49
CHI3L1	Chitinase 3 Like 1	Protein Coding	44	GC01M203148	27.48
CTSK	Cathepsin K	Protein Coding	50	GC01M150837	27.48
RAP1A	RAP1A, Member Of RAS Oncogene Family	Protein Coding	46	GC01P111542	27.45
ITGA11	Integrin Subunit Alpha 11	Protein Coding	43	GC15M068296	27.45
NCOR2	Nuclear Receptor Corepressor 2	Protein Coding	45	GC12M124324	27.40
USF2	Upstream Transcription Factor 2, C-Fos Interacting	Protein Coding	40	GC19P035268	27.36
TGM2	Transglutaminase 2	Protein Coding	48	GC20M038127	27.35
SOS2	SOS Ras/Rho Guanine Nucleotide Exchange Factor 2	Protein Coding	46	GC14M050117	27.32
CLPTM1L	CLPTM1 Like	Protein Coding	37	GC05M001317	27.29
H2AX	H2A.X Variant Histone	Protein Coding	36	GC11M119097	27.28
NEU1	Neuraminidase 1	Protein Coding	45	GC06M031857	27.27
FGF4	Fibroblast Growth Factor 4	Protein Coding	44	GC11M070438	27.26
SRGAP1	SLIT-ROBO Rho GTPase Activating Protein 1	Protein Coding	43	GC12P063844	27.23
SLC34A2	Solute Carrier Family 34 Member 2	Protein Coding	47	GC04P025657	27.22
CHRNB4	Cholinergic Receptor Nicotinic Beta 4 Subunit	Protein Coding	44	GC15M078624	27.20
DLL1	Delta Like Canonical Notch Ligand 1	Protein Coding	46	GC06M170282	27.18
SGK1	Serum/Glucocorticoid Regulated Kinase 1	Protein Coding	50	GC06M134169	27.16
EPHA7	EPH Receptor A7	Protein Coding	49	GC06M093240	27.16
CDC45	Cell Division Cycle 45	Protein Coding	45	GC22P019479	27.15
GHR	Growth Hormone Receptor	Protein Coding	47	GC05P042429	27.12
EREG	Epiregulin	Protein Coding	42	GC04P074366	27.12
DNAH8	Dynein Axonemal Heavy Chain 8	Protein Coding	38	GC06P055369	27.10
SLPI	Secretory Leukocyte Peptidase Inhibitor	Protein Coding	40	GC20M045252	27.10
TUBB3	Tubulin Beta 3 Class III	Protein Coding	50	GC16P089919	27.08
CUL1	Cullin 1	Protein Coding	45	GC07P148697	27.05
S100A6	S100 Calcium Binding Protein A6	Protein Coding	43	GC01M153535	27.04
PAWR	Pro-Apoptotic WT1 Regulator	Protein Coding	41	GC12M079574	27.03
CSNK2A1	Casein Kinase 2 Alpha 1	Protein Coding	52	GC20M000472	27.03
ACTN4	Actinin Alpha 4	Protein Coding	47	GC19P038647	27.01
KMT2D	Lysine Methyltransferase 2D	Protein Coding	42	GC12M049018	26.98
AGT	Angiotensinogen	Protein Coding	50	GC01M230702	26.96
HP	Haptoglobin	Protein Coding	45	GC16P072089	26.93
ADAR	Adenosine Deaminase RNA Specific	Protein Coding	45	GC01M154582	26.92
ELAVL4	ELAV Like RNA Binding Protein 4	Protein Coding	40	GC01P050025	26.92
MAGEC2	MAGE Family Member C2	Protein Coding	36	GC0XM142202	26.90
RBFOX1	RNA Binding Fox-1 Homolog 1	Protein Coding	38	GC16P005688	26.85
TNFRSF11A	TNF Receptor Superfamily Member 11a	Protein Coding	46	GC18P062325	26.85
MECP2	Methyl-CpG Binding Protein 2	Protein Coding	46	GC0XM154021	26.83
DYNC2H1	Dynein Cytoplasmic 2 Heavy Chain 1	Protein Coding	39	GC11P103109	26.83
EBAG9	Estrogen Receptor Binding Site Associated Antigen 9	Protein Coding	39	GC08P109536	26.82
HOXB9	Homeobox B9	Protein Coding	41	GC17M048621	26.79
KDM1A	Lysine Demethylase 1A	Protein Coding	48	GC01P023019	26.74
CCK	Cholecystokinin	Protein Coding	43	GC03M042274	26.71
CLDN4	Claudin 4	Protein Coding	42	GC07P073799	26.69
PLAG1	PLAG1 Zinc Finger	Protein Coding	40	GC08M056161	26.68
MMP11	Matrix Metallopeptidase 11	Protein Coding	46	GC22P023768	26.65
MTAP	Methylthioadenosine Phosphorylase	Protein Coding	48	GC09P021792	26.61
CD59	CD59 Molecule (CD59 Blood Group)	Protein Coding	47	GC11M033704	26.61
VTCN1	V-Set Domain Containing T Cell Activation Inhibitor 1	Protein Coding	39	GC01M117143	26.61
TNFSF12	TNF Superfamily Member 12	Protein Coding	41	GC17P009104	26.61
MICA	MHC Class I Polypeptide-Related Sequence A	Protein Coding	39	GC06P031399	26.61
PCLAF	PCNA Clamp Associated Factor	Protein Coding	30	GC15M067360	26.60
PPARA	Peroxisome Proliferator Activated Receptor Alpha	Protein Coding	47	GC22P046150	26.59
KLF2	Kruppel Like Factor 2	Protein Coding	41	GC19P026614	26.58
CHL1	Cell Adhesion Molecule L1 Like	Protein Coding	40	GC03P000213	26.54
HMGA1	High Mobility Group AT-Hook 1	Protein Coding	47	GC06P055309	26.54
NFATC2	Nuclear Factor Of Activated T Cells 2	Protein Coding	45	GC20M051386	26.49
CD38	CD38 Molecule	Protein Coding	45	GC04P015779	26.45
SAA1	Serum Amyloid A1	Protein Coding	43	GC11P018267	26.43
IKZF3	IKAROS Family Zinc Finger 3	Protein Coding	43	GC17M039759	26.39
MBL2	Mannose Binding Lectin 2	Protein Coding	48	GC10M052760	26.35
PARD3	Par-3 Family Cell Polarity Regulator	Protein Coding	43	GC10M034110	26.31
MBP	Myelin Basic Protein	Protein Coding	45	GC18M076978	26.31
PPP1CB	Protein Phosphatase 1 Catalytic Subunit Beta	Protein Coding	47	GC02P028752	26.30
FOXC1	Forkhead Box C1	Protein Coding	43	GC06P001610	26.28
PTPN1	Protein Tyrosine Phosphatase Non-Receptor Type 1	Protein Coding	51	GC20P050510	26.24
SSX2	SSX Family Member 2	Protein Coding	38	GC0XM052696	26.21
PIEZO1	Piezo Type Mechanosensitive Ion Channel Component 1	Protein Coding	38	GC16M088715	26.21
F5	Coagulation Factor V	Protein Coding	45	GC01M169511	26.21
SRPK1	SRSF Protein Kinase 1	Protein Coding	46	GC06M047030	26.20
NT5E	5'-Nucleotidase Ecto	Protein Coding	52	GC06P085449	26.18
NLRP3	NLR Family Pyrin Domain Containing 3	Protein Coding	48	GC01P247415	26.16
API5	Apoptosis Inhibitor 5	Protein Coding	38	GC11P043311	26.14
CCL4	C-C Motif Chemokine Ligand 4	Protein Coding	41	GC17P036103	26.14
WNT2	Wnt Family Member 2	Protein Coding	44	GC07M117276	26.12
AMACR	Alpha-Methylacyl-CoA Racemase	Protein Coding	46	GC05M033986	26.12
PTPA	Protein Phosphatase 2 Phosphatase Activator	Protein Coding	36	GC09P129111	26.12
WEE1	WEE1 G2 Checkpoint Kinase	Protein Coding	47	GC11P009573	26.11
CYP3A5	Cytochrome P450 Family 3 Subfamily A Member 5	Protein Coding	48	GC07M099648	26.08
CCL20	C-C Motif Chemokine Ligand 20	Protein Coding	44	GC02P227814	26.06
SMARCA2	SWI/SNF Related, Matrix Associated, Actin Dependent Regulator Of Chromatin, Subfamily A, Member 2	Protein Coding	50	GC09P001980	26.05
SH3KBP1	SH3 Domain Containing Kinase Binding Protein 1	Protein Coding	42	GC0XM019552	26.04
INS-IGF2	INS-IGF2 Readthrough	Protein Coding	27	GC11M002218	26.03
TLR7	Toll Like Receptor 7	Protein Coding	48	GC0XP012867	25.94
H1-0	H1.0 Linker Histone	Protein Coding	32	GC22P037898	25.90
FOXK2	Forkhead Box K2	Protein Coding	38	GC17P082519	25.87
PMAIP1	Phorbol-12-Myristate-13-Acetate-Induced Protein 1	Protein Coding	40	GC18P059899	25.86
SFN	Stratifin	Protein Coding	47	GC01P026904	25.86
PLK2	Polo Like Kinase 2	Protein Coding	44	GC05M058453	25.86
CD69	CD69 Molecule	Protein Coding	41	GC12M015678	25.76
ORAI1	ORAI Calcium Release-Activated Calcium Modulator 1	Protein Coding	44	GC12P123580	25.75
DCN	Decorin	Protein Coding	47	GC12M091140	25.72
FOLH1	Folate Hydrolase 1	Protein Coding	47	GC11M069030	25.70
F2RL1	F2R Like Trypsin Receptor 1	Protein Coding	47	GC05P076818	25.69
HNRNPA1	Heterogeneous Nuclear Ribonucleoprotein A1	Protein Coding	47	GC12P054280	25.66
LPL	Lipoprotein Lipase	Protein Coding	50	GC08P019901	25.66
ATF1	Activating Transcription Factor 1	Protein Coding	47	GC12P050763	25.65
TIAM1	TIAM Rac1 Associated GEF 1	Protein Coding	45	GC21M031118	25.61
SNCA	Synuclein Alpha	Protein Coding	50	GC04M089724	25.59
IQGAP1	IQ Motif Containing GTPase Activating Protein 1	Protein Coding	44	GC15P090388	25.58
FUT4	Fucosyltransferase 4	Protein Coding	37	GC11P094544	25.56
RHEB	Ras Homolog, MTORC1 Binding	Protein Coding	49	GC07M151466	25.54
LAMA3	Laminin Subunit Alpha 3	Protein Coding	45	GC18P023689	25.50
NMBR	Neuromedin B Receptor	Protein Coding	43	GC06M142059	25.48
CCR2	C-C Motif Chemokine Receptor 2	Protein Coding	45	GC03P046356	25.47
HES1	Hes Family BHLH Transcription Factor 1	Protein Coding	44	GC03P194136	25.44
SCNN1A	Sodium Channel Epithelial 1 Subunit Alpha	Protein Coding	48	GC12M006346	25.37
DNASE1	Deoxyribonuclease 1	Protein Coding	43	GC16P003611	25.36
RHO	Rhodopsin	Protein Coding	48	GC03P131457	25.32
KRT17	Keratin 17	Protein Coding	47	GC17M041619	25.28
PAK4	P21 (RAC1) Activated Kinase 4	Protein Coding	49	GC19P039125	25.26
E2F4	E2F Transcription Factor 4	Protein Coding	46	GC16P067192	25.25
CTCF	CCCTC-Binding Factor	Protein Coding	47	GC16P067563	25.24
GUSB	Glucuronidase Beta	Protein Coding	48	GC07M065960	25.23
NET1	Neuroepithelial Cell Transforming 1	Protein Coding	44	GC10P005444	25.23
MUC3A	Mucin 3A, Cell Surface Associated	Protein Coding	35	GC07P100949	25.19
LRP6	LDL Receptor Related Protein 6	Protein Coding	49	GC12M015714	25.17
LCN2	Lipocalin 2	Protein Coding	44	GC09P128149	25.14
APOA1	Apolipoprotein A1	Protein Coding	49	GC11M116835	25.13
CD33	CD33 Molecule	Protein Coding	44	GC19P051212	25.12
FOSL1	FOS Like 1, AP-1 Transcription Factor Subunit	Protein Coding	45	GC11M069434	25.10
IGFBP5	Insulin Like Growth Factor Binding Protein 5	Protein Coding	43	GC02M216672	25.07
FBXO5	F-Box Protein 5	Protein Coding	38	GC06M152970	25.03
WNT7A	Wnt Family Member 7A	Protein Coding	50	GC03M016916	25.03
TNFRSF9	TNF Receptor Superfamily Member 9	Protein Coding	45	GC01M007915	25.02
GH1	Growth Hormone 1	Protein Coding	44	GC17M063917	24.99
MLANA	Melan-A	Protein Coding	40	GC09P005899	24.97
KAT5	Lysine Acetyltransferase 5	Protein Coding	47	GC11P065711	24.97
TBX2	T-Box Transcription Factor 2	Protein Coding	45	GC17P061399	24.97
NOVA1	NOVA Alternative Splicing Regulator 1	Protein Coding	40	GC14M026443	24.96
GLUL	Glutamate-Ammonia Ligase	Protein Coding	50	GC01M182378	24.94
IKBKE	Inhibitor Of Nuclear Factor Kappa B Kinase Subunit Epsilon	Protein Coding	46	GC01P206470	24.92
ADAM9	ADAM Metallopeptidase Domain 9	Protein Coding	48	GC08P038996	24.91
MAPK7	Mitogen-Activated Protein Kinase 7	Protein Coding	49	GC17P019379	24.90
KCNQ1	Potassium Voltage-Gated Channel Subfamily Q Member 1	Protein Coding	50	GC11P002444	24.89
PTN	Pleiotrophin	Protein Coding	43	GC07M137227	24.89
CCR3	C-C Motif Chemokine Receptor 3	Protein Coding	47	GC03P046163	24.88
NFIB	Nuclear Factor I B	Protein Coding	44	GC09M014077	24.82
CDON	Cell Adhesion Associated, Oncogene Regulated	Protein Coding	45	GC11M125955	24.80
SLFN11	Schlafen Family Member 11	Protein Coding	34	GC17M035350	24.79
NPRL2	NPR2 Like, GATOR1 Complex Subunit	Protein Coding	40	GC03M050432	24.79
HSPA1A	Heat Shock Protein Family A (Hsp70) Member 1A	Protein Coding	44	GC06P055219	24.79
SPN	Sialophorin	Protein Coding	40	GC16P029662	24.76
CXCL13	C-X-C Motif Chemokine Ligand 13	Protein Coding	42	GC04P077511	24.75
VCL	Vinculin	Protein Coding	48	GC10P073995	24.73
ETS2	ETS Proto-Oncogene 2, Transcription Factor	Protein Coding	43	GC21P038805	24.71
MTR	5-Methyltetrahydrofolate-Homocysteine Methyltransferase	Protein Coding	47	GC01P236795	24.71
CUL5	Cullin 5	Protein Coding	45	GC11P108008	24.68
MYOG	Myogenin	Protein Coding	40	GC01M203083	24.68
CLDN3	Claudin 3	Protein Coding	41	GC07M073768	24.68
LPAR1	Lysophosphatidic Acid Receptor 1	Protein Coding	47	GC09M110873	24.68
FAP	Fibroblast Activation Protein Alpha	Protein Coding	43	GC02M162170	24.67
MAD2L2	Mitotic Arrest Deficient 2 Like 2	Protein Coding	45	GC01M011674	24.66
GJB5	Gap Junction Protein Beta 5	Protein Coding	41	GC01P034755	24.66
PLEC	Plectin	Protein Coding	43	GC08M143917	24.64
RRM2B	Ribonucleotide Reductase Regulatory TP53 Inducible Subunit M2B	Protein Coding	50	GC08M102204	24.59
ATF4	Activating Transcription Factor 4	Protein Coding	47	GC22P039547	24.58
H3-3A	H3.3 Histone A	Protein Coding	36	GC01P226062	24.58
PAX2	Paired Box 2	Protein Coding	47	GC10P100735	24.55
FOXA2	Forkhead Box A2	Protein Coding	45	GC20M022581	24.55
CDK7	Cyclin Dependent Kinase 7	Protein Coding	47	GC05P069263	24.54
CD99	CD99 Molecule (Xg Blood Group)	Protein Coding	40	GC0XP002691	24.53
TNFRSF4	TNF Receptor Superfamily Member 4	Protein Coding	43	GC01M001211	24.53
TRIM24	Tripartite Motif Containing 24	Protein Coding	44	GC07P138460	24.53
IRF5	Interferon Regulatory Factor 5	Protein Coding	48	GC07P128937	24.51
IGFBP7	Insulin Like Growth Factor Binding Protein 7	Protein Coding	47	GC04M057030	24.51
HLA-E	Major Histocompatibility Complex, Class I, E	Protein Coding	42	GC06P055176	24.49
NMB	Neuromedin B	Protein Coding	42	GC15M084655	24.47
ADAM10	ADAM Metallopeptidase Domain 10	Protein Coding	53	GC15M058588	24.47
HBG2	Hemoglobin Subunit Gamma 2	Protein Coding	43	GC11M005442	24.45
VAV1	Vav Guanine Nucleotide Exchange Factor 1	Protein Coding	47	GC19P006772	24.39
PIP	Prolactin Induced Protein	Protein Coding	38	GC07P143132	24.39
WWTR1	WW Domain Containing Transcription Regulator 1	Protein Coding	43	GC03M149517	24.33
UBE2K	Ubiquitin Conjugating Enzyme E2 K	Protein Coding	41	GC04P039700	24.33
ROR2	Receptor Tyrosine Kinase Like Orphan Receptor 2	Protein Coding	49	GC09M091564	24.30
TGM1	Transglutaminase 1	Protein Coding	46	GC14M024249	24.30
KLRB1	Killer Cell Lectin Like Receptor B1	Protein Coding	41	GC12M015675	24.29
AQP3	Aquaporin 3 (Gill Blood Group)	Protein Coding	48	GC09M033431	24.29
ASAH1	N-Acylsphingosine Amidohydrolase 1	Protein Coding	47	GC08M018055	24.27
CXCL9	C-X-C Motif Chemokine Ligand 9	Protein Coding	39	GC04M076001	24.26
HPRT1	Hypoxanthine Phosphoribosyltransferase 1	Protein Coding	49	GC0XP134460	24.25
RHOC	Ras Homolog Family Member C	Protein Coding	41	GC01M112701	24.22
MUC2	Mucin 2, Oligomeric Mucus/Gel-Forming	Protein Coding	40	GC11P001074	24.22
CD47	CD47 Molecule	Protein Coding	44	GC03M108043	24.21
TUSC1	Tumor Suppressor Candidate 1	Protein Coding	30	GC09M025668	24.20
NCOA2	Nuclear Receptor Coactivator 2	Protein Coding	45	GC08M070109	24.20
IBSP	Integrin Binding Sialoprotein	Protein Coding	38	GC04P087799	24.19
RGCC	Regulator Of Cell Cycle	Protein Coding	35	GC13P041457	24.18
SF3B2	Splicing Factor 3b Subunit 2	Protein Coding	40	GC11P066050	24.17
SH3GL1	SH3 Domain Containing GRB2 Like 1, Endophilin A2	Protein Coding	44	GC19M004360	24.17
IGFBP1	Insulin Like Growth Factor Binding Protein 1	Protein Coding	44	GC07P046838	24.16
RPL35A	Ribosomal Protein L35a	Protein Coding	45	GC03P197949	24.16
HSP90AB1	Heat Shock Protein 90 Alpha Family Class B Member 1	Protein Coding	46	GC06P044246	24.15
CACNA2D2	Calcium Voltage-Gated Channel Auxiliary Subunit Alpha2delta 2	Protein Coding	43	GC03M050433	24.12
SASH1	SAM And SH3 Domain Containing 1	Protein Coding	40	GC06P148193	24.08
BRMS1	BRMS1 Transcriptional Repressor And Anoikis Regulator	Protein Coding	38	GC11M069459	24.08
SALL4	Spalt Like Transcription Factor 4	Protein Coding	44	GC20M051784	24.08
COTL1	Coactosin Like F-Actin Binding Protein 1	Protein Coding	41	GC16M084566	24.06
INHA	Inhibin Subunit Alpha	Protein Coding	44	GC02P219569	24.06
FGF9	Fibroblast Growth Factor 9	Protein Coding	44	GC13P021671	24.04
LRP1	LDL Receptor Related Protein 1	Protein Coding	48	GC12P057128	24.04
TNFRSF10C	TNF Receptor Superfamily Member 10c	Protein Coding	40	GC08P023102	24.02
ARNT	Aryl Hydrocarbon Receptor Nuclear Translocator	Protein Coding	44	GC01M150809	23.98
TACC3	Transforming Acidic Coiled-Coil Containing Protein 3	Protein Coding	44	GC04P001723	23.98
SERPINB2	Serpin Family B Member 2	Protein Coding	44	GC18P063871	23.94
TBK1	TANK Binding Kinase 1	Protein Coding	50	GC12P064451	23.94
MAD2L1	Mitotic Arrest Deficient 2 Like 1	Protein Coding	46	GC04M120055	23.89
RBX1	Ring-Box 1	Protein Coding	43	GC22P040951	23.83
PLA2G4A	Phospholipase A2 Group IVA	Protein Coding	50	GC01P186798	23.80
HELLS	Helicase, Lymphoid Specific	Protein Coding	46	GC10P094501	23.79
SNCG	Synuclein Gamma	Protein Coding	42	GC10P086957	23.78
MB	Myoglobin	Protein Coding	44	GC22M035606	23.76
HJURP	Holliday Junction Recognition Protein	Protein Coding	37	GC02M233834	23.75
ARHGAP5	Rho GTPase Activating Protein 5	Protein Coding	44	GC14P032076	23.75
TNFRSF11B	TNF Receptor Superfamily Member 11b	Protein Coding	48	GC08M118923	23.72
CCAR2	Cell Cycle And Apoptosis Regulator 2	Protein Coding	37	GC08P022604	23.71
ZFP36	ZFP36 Ring Finger Protein	Protein Coding	40	GC19P039406	23.70
RPS27A	Ribosomal Protein S27a	Protein Coding	44	GC02P055231	23.68
DPYSL5	Dihydropyrimidinase Like 5	Protein Coding	38	GC02P026847	23.65
CASK	Calcium/Calmodulin Dependent Serine Protein Kinase	Protein Coding	49	GC0XM041514	23.65
RIOX1	Ribosomal Oxygenase 1	Protein Coding	23	GC14P073492	23.64
OSM	Oncostatin M	Protein Coding	43	GC22M030262	23.64
NEUROD1	Neuronal Differentiation 1	Protein Coding	44	GC02M181673	23.63
LIN28B	Lin-28 Homolog B	Protein Coding	43	GC06P104943	23.62
PRKCZ	Protein Kinase C Zeta	Protein Coding	49	GC01P002050	23.60
SLC29A1	Solute Carrier Family 29 Member 1 (Augustine Blood Group)	Protein Coding	48	GC06P044219	23.59
PTPRG	Protein Tyrosine Phosphatase Receptor Type G	Protein Coding	43	GC03P061561	23.59
RBM38	RNA Binding Motif Protein 38	Protein Coding	37	GC20P057391	23.59
S100A1	S100 Calcium Binding Protein A1	Protein Coding	42	GC01P153627	23.57
STUB1	STIP1 Homology And U-Box Containing Protein 1	Protein Coding	46	GC16P005516	23.57
PIN1	Peptidylprolyl Cis/Trans Isomerase, NIMA-Interacting 1	Protein Coding	48	GC19P009835	23.55
MICB	MHC Class I Polypeptide-Related Sequence B	Protein Coding	42	GC06P055197	23.55
KDM5B	Lysine Demethylase 5B	Protein Coding	44	GC01M202696	23.54
HSP90B1	Heat Shock Protein 90 Beta Family Member 1	Protein Coding	47	GC12P103930	23.54
ACTG1	Actin Gamma 1	Protein Coding	50	GC17M081509	23.53
UBA7	Ubiquitin Like Modifier Activating Enzyme 7	Protein Coding	43	GC03M049805	23.52
NRP2	Neuropilin 2	Protein Coding	44	GC02P205681	23.52
DSCAM	DS Cell Adhesion Molecule	Protein Coding	41	GC21M040010	23.52
HMGCR	3-Hydroxy-3-Methylglutaryl-CoA Reductase	Protein Coding	47	GC05P075336	23.51
NOTCH4	Notch Receptor 4	Protein Coding	45	GC06M046911	23.50
MCM7	Minichromosome Maintenance Complex Component 7	Protein Coding	45	GC07M100092	23.48
GSTM3	Glutathione S-Transferase Mu 3	Protein Coding	46	GC01M109733	23.46
MED12	Mediator Complex Subunit 12	Protein Coding	45	GC0XP071118	23.45
SPI1	Spi-1 Proto-Oncogene	Protein Coding	44	GC11M068998	23.44
ATF2	Activating Transcription Factor 2	Protein Coding	47	GC02M175072	23.43
LASP1	LIM And SH3 Protein 1	Protein Coding	43	GC17P038869	23.38
JUND	JunD Proto-Oncogene, AP-1 Transcription Factor Subunit	Protein Coding	43	GC19M018279	23.37
SLC7A5	Solute Carrier Family 7 Member 5	Protein Coding	45	GC16M087830	23.35
ROCK2	Rho Associated Coiled-Coil Containing Protein Kinase 2	Protein Coding	48	GC02M011227	23.33
PTH1R	Parathyroid Hormone 1 Receptor	Protein Coding	50	GC03P046877	23.32
FABP4	Fatty Acid Binding Protein 4	Protein Coding	45	GC08M081478	23.31
RBL2	RB Transcriptional Corepressor Like 2	Protein Coding	44	GC16P053433	23.29
IL33	Interleukin 33	Protein Coding	40	GC09P006206	23.25
SERPINF1	Serpin Family F Member 1	Protein Coding	45	GC17P001761	23.24
CD151	CD151 Molecule (Raph Blood Group)	Protein Coding	46	GC11P000996	23.23
HNRNPK	Heterogeneous Nuclear Ribonucleoprotein K	Protein Coding	47	GC09M086093	23.23
SART1	Spliceosome Associated Factor 1, Recruiter Of U4/U6.U5 Tri-SnRNP	Protein Coding	41	GC11P066273	23.21
AKR1C3	Aldo-Keto Reductase Family 1 Member C3	Protein Coding	47	GC10P005035	23.21
DPP9	Dipeptidyl Peptidase 9	Protein Coding	41	GC19M004675	23.19
CUL3	Cullin 3	Protein Coding	47	GC02M224470	23.19
MACC1	MET Transcriptional Regulator MACC1	Protein Coding	37	GC07M020140	23.17
ID2	Inhibitor Of DNA Binding 2	Protein Coding	45	GC02P008678	23.13
CCL18	C-C Motif Chemokine Ligand 18	Protein Coding	37	GC17P036064	23.10
DAB2	DAB Adaptor Protein 2	Protein Coding	44	GC05M039371	23.06
CXCL5	C-X-C Motif Chemokine Ligand 5	Protein Coding	41	GC04M073995	23.02
RABL3	RAB, Member Of RAS Oncogene Family Like 3	Protein Coding	34	GC03M120686	23.02
HIC1	HIC ZBTB Transcriptional Repressor 1	Protein Coding	41	GC17P002054	23.00
NTS	Neurotensin	Protein Coding	41	GC12P085876	23.00
KIR2DL3	Killer Cell Immunoglobulin Like Receptor, Two Ig Domains And Long Cytoplasmic Tail 3	Protein Coding	37	GC19P056664	22.99
FEN1	Flap Structure-Specific Endonuclease 1	Protein Coding	47	GC11P061793	22.99
CRK	CRK Proto-Oncogene, Adaptor Protein	Protein Coding	46	GC17M001420	22.97
RARS1	Arginyl-TRNA Synthetase 1	Protein Coding	37	GC05P168487	22.97
SMAD6	SMAD Family Member 6	Protein Coding	47	GC15P066702	22.97
LY6K	Lymphocyte Antigen 6 Family Member K	Protein Coding	34	GC08P142700	22.95
IL16	Interleukin 16	Protein Coding	43	GC15P081159	22.93
CDC37	Cell Division Cycle 37, HSP90 Cochaperone	Protein Coding	42	GC19M010391	22.92
STX1A	Syntaxin 1A	Protein Coding	48	GC07M073700	22.90
MUC6	Mucin 6, Oligomeric Mucus/Gel-Forming	Protein Coding	38	GC11M001012	22.90
TIA1	TIA1 Cytotoxic Granule Associated RNA Binding Protein	Protein Coding	44	GC02M070209	22.88
ROR1	Receptor Tyrosine Kinase Like Orphan Receptor 1	Protein Coding	48	GC01P063774	22.83
CKS1B	CDC28 Protein Kinase Regulatory Subunit 1B	Protein Coding	43	GC01P154974	22.82
HLA-DRA	Major Histocompatibility Complex, Class II, DR Alpha	Protein Coding	48	GC06P032439	22.81
TGFBI	Transforming Growth Factor Beta Induced	Protein Coding	46	GC05P136027	22.80
CCN4	Cellular Communication Network Factor 4	Protein Coding	31	GC08P133192	22.77
ARHGEF2	Rho/Rac Guanine Nucleotide Exchange Factor 2	Protein Coding	47	GC01M155946	22.76
CEMIP	Cell Migration Inducing Hyaluronidase 1	Protein Coding	33	GC15P080779	22.75
KRT13	Keratin 13	Protein Coding	44	GC17M041500	22.72
HCK	HCK Proto-Oncogene, Src Family Tyrosine Kinase	Protein Coding	50	GC20P032052	22.72
GGT1	Gamma-Glutamyltransferase 1	Protein Coding	48	GC22P024583	22.68
TARDBP	TAR DNA Binding Protein	Protein Coding	47	GC01P011013	22.67
AKAP13	A-Kinase Anchoring Protein 13	Protein Coding	44	GC15P085388	22.66
RBL1	RB Transcriptional Corepressor Like 1	Protein Coding	43	GC20M036996	22.65
ACKR1	Atypical Chemokine Receptor 1 (Duffy Blood Group)	Protein Coding	37	GC01P159203	22.65
SRF	Serum Response Factor	Protein Coding	42	GC06P043171	22.59
CX3CR1	C-X3-C Motif Chemokine Receptor 1	Protein Coding	45	GC03M039279	22.59
CYP27B1	Cytochrome P450 Family 27 Subfamily B Member 1	Protein Coding	48	GC12M057757	22.58
URGCP	Upregulator Of Cell Proliferation	Protein Coding	34	GC07M043876	22.57
PVR	PVR Cell Adhesion Molecule	Protein Coding	45	GC19P044644	22.57
LLGL1	LLGL Scribble Cell Polarity Complex Component 1	Protein Coding	41	GC17P018225	22.55
KIR2DL1	Killer Cell Immunoglobulin Like Receptor, Two Ig Domains And Long Cytoplasmic Tail 1	Protein Coding	37	GC19P056443	22.52
SPINT2	Serine Peptidase Inhibitor, Kunitz Type 2	Protein Coding	44	GC19P038244	22.51
APBB1	Amyloid Beta Precursor Protein Binding Family B Member 1	Protein Coding	44	GC11M006396	22.49
UHRF1	Ubiquitin Like With PHD And Ring Finger Domains 1	Protein Coding	40	GC19P004910	22.48
LIMK1	LIM Domain Kinase 1	Protein Coding	50	GC07P074082	22.48
ALOX12	Arachidonate 12-Lipoxygenase, 12S Type	Protein Coding	44	GC17P006995	22.48
SCRIB	Scribble Planar Cell Polarity Protein	Protein Coding	42	GC08M143893	22.46
UBC	Ubiquitin C	Protein Coding	44	GC12M124911	22.45
ELMO1	Engulfment And Cell Motility 1	Protein Coding	42	GC07M036860	22.44
UBE3A	Ubiquitin Protein Ligase E3A	Protein Coding	48	GC15M025333	22.44
BNIP3	BCL2 Interacting Protein 3	Protein Coding	43	GC10M131966	22.42
TBX5	T-Box Transcription Factor 5	Protein Coding	47	GC12M114353	22.40
NEDD4	NEDD4 E3 Ubiquitin Protein Ligase	Protein Coding	47	GC15M055826	22.39
RAD52	RAD52 Homolog, DNA Repair Protein	Protein Coding	42	GC12M000912	22.37
BTRC	Beta-Transducin Repeat Containing E3 Ubiquitin Protein Ligase	Protein Coding	47	GC10P101354	22.34
PON1	Paraoxonase 1	Protein Coding	46	GC07M095297	22.34
BLK	BLK Proto-Oncogene, Src Family Tyrosine Kinase	Protein Coding	51	GC08P011486	22.32
CD276	CD276 Molecule	Protein Coding	40	GC15P073683	22.31
ZNF793	Zinc Finger Protein 793	Protein Coding	31	GC19P037506	22.31
GHRL	Ghrelin And Obestatin Prepropeptide	Protein Coding	44	GC03M010285	22.31
H4-16	H4 Histone 16	Protein Coding	34	GC12M015752	22.30
CSF2RA	Colony Stimulating Factor 2 Receptor Subunit Alpha	Protein Coding	46	GC0XP001333	22.28
LAMA2	Laminin Subunit Alpha 2	Protein Coding	44	GC06P128863	22.28
TPO	Thyroid Peroxidase	Protein Coding	49	GC02P001374	22.26
PLCB1	Phospholipase C Beta 1	Protein Coding	49	GC20P008061	22.25
KISS1	KiSS-1 Metastasis Suppressor	Protein Coding	42	GC01M204190	22.24
FGF3	Fibroblast Growth Factor 3	Protein Coding	44	GC11M070491	22.23
ATP2A2	ATPase Sarcoplasmic/Endoplasmic Reticulum Ca2+ Transporting 2	Protein Coding	52	GC12P110280	22.21
CYP2A13	Cytochrome P450 Family 2 Subfamily A Member 13	Protein Coding	42	GC19P041088	22.20
NOX4	NADPH Oxidase 4	Protein Coding	43	GC11M089324	22.19
HYAL1	Hyaluronidase 1	Protein Coding	47	GC03M050299	22.17
ARG1	Arginase 1	Protein Coding	50	GC06P131473	22.16
C20orf85	Chromosome 20 Open Reading Frame 85	Protein Coding	28	GC20P058150	22.15
LIG1	DNA Ligase 1	Protein Coding	47	GC19M048115	22.15
BMX	BMX Non-Receptor Tyrosine Kinase	Protein Coding	45	GC0XP015392	22.14
MST1	Macrophage Stimulating 1	Protein Coding	46	GC03M049683	22.14
RANBP2	RAN Binding Protein 2	Protein Coding	46	GC02P108719	22.14
MRAS	Muscle RAS Oncogene Homolog	Protein Coding	47	GC03P138347	22.14
FURIN	Furin, Paired Basic Amino Acid Cleaving Enzyme	Protein Coding	47	GC15P090868	22.13
BBC3	BCL2 Binding Component 3	Protein Coding	41	GC19M047220	22.12
NOG	Noggin	Protein Coding	47	GC17P056593	22.12
PRKG1	Protein Kinase CGMP-Dependent 1	Protein Coding	51	GC10P050991	22.11
CRKL	CRK Like Proto-Oncogene, Adaptor Protein	Protein Coding	47	GC22P020917	22.11
AICDA	Activation Induced Cytidine Deaminase	Protein Coding	46	GC12M008602	22.09
RAB27A	RAB27A, Member RAS Oncogene Family	Protein Coding	49	GC15M055202	22.09
37469	Argonaute RISC Catalytic Component 2	Protein Coding	41	GC08M140522	22.08
SERPINC1	Serpin Family C Member 1	Protein Coding	49	GC01M174251	22.07
TGFBR3	Transforming Growth Factor Beta Receptor 3	Protein Coding	47	GC01M091680	22.07
UBE2T	Ubiquitin Conjugating Enzyme E2 T	Protein Coding	44	GC01M202332	22.06
GGPS1	Geranylgeranyl Diphosphate Synthase 1	Protein Coding	45	GC01P235327	22.06
FPGS	Folylpolyglutamate Synthase	Protein Coding	43	GC09P127794	22.06
GPNMB	Glycoprotein Nmb	Protein Coding	44	GC07P023238	22.05
DHDH	Dihydrodiol Dehydrogenase	Protein Coding	37	GC19P048934	22.04
CDK9	Cyclin Dependent Kinase 9	Protein Coding	47	GC09P127852	22.02
EEF1A1	Eukaryotic Translation Elongation Factor 1 Alpha 1	Protein Coding	44	GC06M073515	22.02
CYP24A1	Cytochrome P450 Family 24 Subfamily A Member 1	Protein Coding	48	GC20M054153	22.02
TUBA1A	Tubulin Alpha 1a	Protein Coding	49	GC12M049184	22.00
BCL3	BCL3 Transcription Coactivator	Protein Coding	41	GC19P044747	21.98
GPSM2	G Protein Signaling Modulator 2	Protein Coding	42	GC01P108875	21.97
ANAPC1	Anaphase Promoting Complex Subunit 1	Protein Coding	41	GC02M111611	21.94
RUNX1T1	RUNX1 Partner Transcriptional Co-Repressor 1	Protein Coding	41	GC08M091954	21.94
ITGA9	Integrin Subunit Alpha 9	Protein Coding	44	GC03P037468	21.93
PRKAR1B	Protein Kinase CAMP-Dependent Type I Regulatory Subunit Beta	Protein Coding	48	GC07M000549	21.93
CHAT	Choline O-Acetyltransferase	Protein Coding	48	GC10P049609	21.93
MLF1	Myeloid Leukemia Factor 1	Protein Coding	44	GC03P158571	21.93
ACTG2	Actin Gamma 2, Smooth Muscle	Protein Coding	47	GC02P073892	21.92
IGF2BP3	Insulin Like Growth Factor 2 MRNA Binding Protein 3	Protein Coding	42	GC07M023316	21.90
LGALS9	Galectin 9	Protein Coding	40	GC17P027629	21.89
ANG	Angiogenin	Protein Coding	46	GC14P021583	21.85
ANO1	Anoctamin 1	Protein Coding	41	GC11P069986	21.84
LMO1	LIM Domain Only 1	Protein Coding	43	GC11M008224	21.83
NEK8	NIMA Related Kinase 8	Protein Coding	42	GC17P028725	21.82
CFH	Complement Factor H	Protein Coding	46	GC01P196621	21.81
AQP1	Aquaporin 1 (Colton Blood Group)	Protein Coding	47	GC07P030911	21.80
SAMD9	Sterile Alpha Motif Domain Containing 9	Protein Coding	36	GC07M093099	21.78
DAXX	Death Domain Associated Protein	Protein Coding	44	GC06M033318	21.76
SPAAR	Small Regulatory Polypeptide Of Amino Acid Response	Protein Coding	13	GC09P036054	21.74
FOLR1	Folate Receptor Alpha	Protein Coding	47	GC11P072190	21.73
TP53BP1	Tumor Protein P53 Binding Protein 1	Protein Coding	45	GC15M043403	21.73
COL11A1	Collagen Type XI Alpha 1 Chain	Protein Coding	43	GC01M102876	21.73
NAGLU	N-Acetyl-Alpha-Glucosaminidase	Protein Coding	43	GC17P042537	21.73
FZD4	Frizzled Class Receptor 4	Protein Coding	51	GC11M086945	21.72
IRAK1	Interleukin 1 Receptor Associated Kinase 1	Protein Coding	50	GC0XM154010	21.70
SLC16A1	Solute Carrier Family 16 Member 1	Protein Coding	49	GC01M112926	21.69
KIR3DL2	Killer Cell Immunoglobulin Like Receptor, Three Ig Domains And Long Cytoplasmic Tail 2	Protein Coding	38	GC19P056451	21.69
POLB	DNA Polymerase Beta	Protein Coding	47	GC08P042338	21.69
DVL1	Dishevelled Segment Polarity Protein 1	Protein Coding	48	GC01M001335	21.64
ATF3	Activating Transcription Factor 3	Protein Coding	45	GC01P212565	21.62
SOX30	SRY-Box Transcription Factor 30	Protein Coding	38	GC05M157624	21.59
MRTFA	Myocardin Related Transcription Factor A	Protein Coding	35	GC22M049024	21.58
PHLPP1	PH Domain And Leucine Rich Repeat Protein Phosphatase 1	Protein Coding	41	GC18P062715	21.58
MAL	Mal, T Cell Differentiation Protein	Protein Coding	38	GC02P095025	21.58
RPS6KA3	Ribosomal Protein S6 Kinase A3	Protein Coding	53	GC0XM020149	21.57
EPHA4	EPH Receptor A4	Protein Coding	50	GC02M221418	21.57
RPA1	Replication Protein A1	Protein Coding	47	GC17P001829	21.56
ACKR3	Atypical Chemokine Receptor 3	Protein Coding	42	GC02P236537	21.55
MTHFD1	Methylenetetrahydrofolate Dehydrogenase, Cyclohydrolase And Formyltetrahydrofolate Synthetase 1	Protein Coding	45	GC14P064388	21.55
DNM2	Dynamin 2	Protein Coding	50	GC19P010718	21.54
PPARD	Peroxisome Proliferator Activated Receptor Delta	Protein Coding	48	GC06P055324	21.54
NEDD4L	NEDD4 Like E3 Ubiquitin Protein Ligase	Protein Coding	47	GC18P058044	21.53
MELK	Maternal Embryonic Leucine Zipper Kinase	Protein Coding	46	GC09P036572	21.52
SCGB3A2	Secretoglobin Family 3A Member 2	Protein Coding	41	GC05P147870	21.52
ARRB1	Arrestin Beta 1	Protein Coding	44	GC11M075261	21.49
TATDN1	TatD DNase Domain Containing 1	Protein Coding	36	GC08M124488	21.49
TUBA4B	Tubulin Alpha 4b	Protein Coding	25	GC02P219253	21.48
EFEMP1	EGF Containing Fibulin Extracellular Matrix Protein 1	Protein Coding	45	GC02M055865	21.47
MDK	Midkine	Protein Coding	44	GC11P046380	21.46
EXT1	Exostosin Glycosyltransferase 1	Protein Coding	50	GC08M117798	21.46
PRKAA2	Protein Kinase AMP-Activated Catalytic Subunit Alpha 2	Protein Coding	51	GC01P056645	21.45
VAV3	Vav Guanine Nucleotide Exchange Factor 3	Protein Coding	44	GC01M107571	21.41
TAGLN	Transgelin	Protein Coding	44	GC11P117199	21.40
LGR5	Leucine Rich Repeat Containing G Protein-Coupled Receptor 5	Protein Coding	44	GC12P071439	21.40
CALD1	Caldesmon 1	Protein Coding	43	GC07P134744	21.39
KLK10	Kallikrein Related Peptidase 10	Protein Coding	40	GC19M051012	21.39
NOS1	Nitric Oxide Synthase 1	Protein Coding	50	GC12M117208	21.38
SLC9A3R1	SLC9A3 Regulator 1	Protein Coding	46	GC17P074749	21.38
LATS1	Large Tumor Suppressor Kinase 1	Protein Coding	46	GC06M149658	21.36
BRS3	Bombesin Receptor Subtype 3	Protein Coding	44	GC0XP136482	21.34
PARD6A	Par-6 Family Cell Polarity Regulator Alpha	Protein Coding	43	GC16P067661	21.34
ACP1	Acid Phosphatase 1	Protein Coding	44	GC02P000254	21.34
LOXL2	Lysyl Oxidase Like 2	Protein Coding	44	GC08M023296	21.33
IL18R1	Interleukin 18 Receptor 1	Protein Coding	43	GC02P102311	21.33
IGHG1	Immunoglobulin Heavy Constant Gamma 1 (G1m Marker)	Protein Coding	33	GC14M105736	21.32
DNM1L	Dynamin 1 Like	Protein Coding	48	GC12P032679	21.31
PARK7	Parkinsonism Associated Deglycase	Protein Coding	47	GC01P008012	21.31
TUSC3	Tumor Suppressor Candidate 3	Protein Coding	43	GC08P015417	21.29
USP7	Ubiquitin Specific Peptidase 7	Protein Coding	49	GC16M008892	21.29
IFNAR2	Interferon Alpha And Beta Receptor Subunit 2	Protein Coding	49	GC21P033229	21.28
LAMA5	Laminin Subunit Alpha 5	Protein Coding	44	GC20M062307	21.26
TJP2	Tight Junction Protein 2	Protein Coding	47	GC09P069121	21.26
ADH1C	Alcohol Dehydrogenase 1C (Class I), Gamma Polypeptide	Protein Coding	43	GC04M099336	21.25
S1PR1	Sphingosine-1-Phosphate Receptor 1	Protein Coding	45	GC01P101236	21.23
WNT2B	Wnt Family Member 2B	Protein Coding	45	GC01P112466	21.23
ADH1B	Alcohol Dehydrogenase 1B (Class I), Beta Polypeptide	Protein Coding	44	GC04M099304	21.22
BRINP1	BMP/Retinoic Acid Inducible Neural Specific 1	Protein Coding	33	GC09M119153	21.20
TRPS1	Transcriptional Repressor GATA Binding 1	Protein Coding	46	GC08M115408	21.19
SETDB1	SET Domain Bifurcated Histone Lysine Methyltransferase 1	Protein Coding	43	GC01P150926	21.18
AAMP	Angio Associated Migratory Cell Protein	Protein Coding	37	GC02M218264	21.18
RALA	RAS Like Proto-Oncogene A	Protein Coding	46	GC07P039622	21.16
ACACA	Acetyl-CoA Carboxylase Alpha	Protein Coding	50	GC17M037084	21.14
DCTN4	Dynactin Subunit 4	Protein Coding	39	GC05M150708	21.14
SPRY2	Sprouty RTK Signaling Antagonist 2	Protein Coding	47	GC13M080335	21.14
PTGER2	Prostaglandin E Receptor 2	Protein Coding	49	GC14P052314	21.14
TMEFF2	Transmembrane Protein With EGF Like And Two Follistatin Like Domains 2	Protein Coding	40	GC02M191950	21.12
TACSTD2	Tumor Associated Calcium Signal Transducer 2	Protein Coding	44	GC01M058575	21.11
ZNF461	Zinc Finger Protein 461	Protein Coding	36	GC19M046679	21.09
PRSS1	Serine Protease 1	Protein Coding	47	GC07P145775	21.08
NR3C2	Nuclear Receptor Subfamily 3 Group C Member 2	Protein Coding	48	GC04M148078	21.07
RBBP4	RB Binding Protein 4, Chromatin Remodeling Factor	Protein Coding	44	GC01P032651	21.07
PIK3C2A	Phosphatidylinositol-4-Phosphate 3-Kinase Catalytic Subunit Type 2 Alpha	Protein Coding	48	GC11M017273	21.05
CHKA	Choline Kinase Alpha	Protein Coding	42	GC11M068052	21.05
CFL1	Cofilin 1	Protein Coding	47	GC11M065823	21.04
XDH	Xanthine Dehydrogenase	Protein Coding	47	GC02M031334	21.02
SLC6A3	Solute Carrier Family 6 Member 3	Protein Coding	50	GC05M001392	20.99
MERTK	MER Proto-Oncogene, Tyrosine Kinase	Protein Coding	51	GC02P111898	20.98
PRMT1	Protein Arginine Methyltransferase 1	Protein Coding	48	GC19P049675	20.98
KIR2DL4	Killer Cell Immunoglobulin Like Receptor, Two Ig Domains And Long Cytoplasmic Tail 4	Protein Coding	40	GC19P056446	20.93
ERN1	Endoplasmic Reticulum To Nucleus Signaling 1	Protein Coding	46	GC17M064039	20.92
NHEJ1	Non-Homologous End Joining Factor 1	Protein Coding	43	GC02M219086	20.91
SOD3	Superoxide Dismutase 3	Protein Coding	41	GC04P024798	20.91
CHFR	Checkpoint With Forkhead And Ring Finger Domains	Protein Coding	41	GC12M132822	20.88
IGFBP4	Insulin Like Growth Factor Binding Protein 4	Protein Coding	43	GC17P040443	20.86
DLL4	Delta Like Canonical Notch Ligand 4	Protein Coding	46	GC15P040929	20.86
ECE1	Endothelin Converting Enzyme 1	Protein Coding	48	GC01M021217	20.86
CD83	CD83 Molecule	Protein Coding	40	GC06P014117	20.85
CCL22	C-C Motif Chemokine Ligand 22	Protein Coding	38	GC16P057359	20.85
CSNK1A1	Casein Kinase 1 Alpha 1	Protein Coding	50	GC05M149492	20.84
AGR2	Anterior Gradient 2, Protein Disulphide Isomerase Family Member	Protein Coding	41	GC07M016892	20.82
PIEZO2	Piezo Type Mechanosensitive Ion Channel Component 2	Protein Coding	36	GC18M010670	20.80
ABCC4	ATP Binding Cassette Subfamily C Member 4	Protein Coding	47	GC13M095019	20.80
ELF3	E74 Like ETS Transcription Factor 3	Protein Coding	40	GC01P202007	20.79
SET	SET Nuclear Proto-Oncogene	Protein Coding	47	GC09P128684	20.79
MFN2	Mitofusin 2	Protein Coding	48	GC01P011980	20.79
MAP2K5	Mitogen-Activated Protein Kinase Kinase 5	Protein Coding	47	GC15P077101	20.78
PDCD6IP	Programmed Cell Death 6 Interacting Protein	Protein Coding	44	GC03P033798	20.74
EGLN3	Egl-9 Family Hypoxia Inducible Factor 3	Protein Coding	47	GC14M033924	20.73
CD200	CD200 Molecule	Protein Coding	40	GC03P112332	20.73
HDAC3	Histone Deacetylase 3	Protein Coding	50	GC05M141583	20.72
KL	Klotho	Protein Coding	46	GC13P033016	20.71
UNG	Uracil DNA Glycosylase	Protein Coding	47	GC12P109097	20.71
NTN1	Netrin 1	Protein Coding	45	GC17P009021	20.71
GCLC	Glutamate-Cysteine Ligase Catalytic Subunit	Protein Coding	44	GC06M053497	20.69
UMPS	Uridine Monophosphate Synthetase	Protein Coding	47	GC03P124730	20.69
SMAD1	SMAD Family Member 1	Protein Coding	44	GC04P145481	20.68
GAB1	GRB2 Associated Binding Protein 1	Protein Coding	45	GC04P143336	20.68
IL21R	Interleukin 21 Receptor	Protein Coding	42	GC16P027413	20.68
CEACAM8	CEA Cell Adhesion Molecule 8	Protein Coding	38	GC19M042580	20.67
PITX2	Paired Like Homeodomain 2	Protein Coding	48	GC04M110617	20.67
IL32	Interleukin 32	Protein Coding	40	GC16P005617	20.66
CIP2A	Cellular Inhibitor Of PP2A	Protein Coding	29	GC03M108545	20.65
WFDC2	WAP Four-Disulfide Core Domain 2	Protein Coding	38	GC20P045469	20.64
GAS1	Growth Arrest Specific 1	Protein Coding	43	GC09M086944	20.62
COL1A2	Collagen Type I Alpha 2 Chain	Protein Coding	48	GC07P094394	20.59
PER1	Period Circadian Regulator 1	Protein Coding	43	GC17M009186	20.59
DRD2	Dopamine Receptor D2	Protein Coding	51	GC11M113409	20.59
TFDP1	Transcription Factor Dp-1	Protein Coding	45	GC13P113584	20.54
NCL	Nucleolin	Protein Coding	43	GC02M231453	20.51
NECTIN3	Nectin Cell Adhesion Molecule 3	Protein Coding	33	GC03P111071	20.47
PLCE1	Phospholipase C Epsilon 1	Protein Coding	44	GC10P093993	20.45
VANGL1	VANGL Planar Cell Polarity Protein 1	Protein Coding	43	GC01P115641	20.43
SLC3A2	Solute Carrier Family 3 Member 2	Protein Coding	43	GC11P062856	20.42
CCBE1	Collagen And Calcium Binding EGF Domains 1	Protein Coding	41	GC18M059430	20.42
PIAS1	Protein Inhibitor Of Activated STAT 1	Protein Coding	45	GC15P068054	20.40
SEMA3A	Semaphorin 3A	Protein Coding	45	GC07M083955	20.40
FBLN5	Fibulin 5	Protein Coding	45	GC14M091869	20.38
RPS6	Ribosomal Protein S6	Protein Coding	44	GC09M019375	20.36
IL10RA	Interleukin 10 Receptor Subunit Alpha	Protein Coding	46	GC11P117987	20.35
CBLB	Cbl Proto-Oncogene B	Protein Coding	45	GC03M105655	20.34
TAC1	Tachykinin Precursor 1	Protein Coding	44	GC07P097731	20.34
PROX1	Prospero Homeobox 1	Protein Coding	43	GC01P213983	20.34
DLGAP2	DLG Associated Protein 2	Protein Coding	38	GC08P000739	20.33
PDCD10	Programmed Cell Death 10	Protein Coding	43	GC03M167683	20.30
LTF	Lactotransferrin	Protein Coding	44	GC03M046435	20.29
PDCD6	Programmed Cell Death 6	Protein Coding	40	GC05P000272	20.22
MEIS1	Meis Homeobox 1	Protein Coding	43	GC02P066433	20.21
CAGE1	Cancer Antigen 1	Protein Coding	36	GC06M007326	20.19
CTAG1A	Cancer/Testis Antigen 1A	Protein Coding	29	GC0XP154585	20.19
INPP5D	Inositol Polyphosphate-5-Phosphatase D	Protein Coding	46	GC02P233059	20.19
MAP3K5	Mitogen-Activated Protein Kinase Kinase Kinase 5	Protein Coding	48	GC06M136557	20.18
TNFSF13	TNF Superfamily Member 13	Protein Coding	45	GC17P007558	20.17
CCNB2	Cyclin B2	Protein Coding	45	GC15P059105	20.17
ATP7A	ATPase Copper Transporting Alpha	Protein Coding	47	GC0XP077943	20.16
NEK2	NIMA Related Kinase 2	Protein Coding	51	GC01M211658	20.13
DVL2	Dishevelled Segment Polarity Protein 2	Protein Coding	47	GC17M007225	20.13
VIPR1	Vasoactive Intestinal Peptide Receptor 1	Protein Coding	47	GC03P042490	20.12
ACE2	Angiotensin Converting Enzyme 2	Protein Coding	49	GC0XM015494	20.10
INSM1	INSM Transcriptional Repressor 1	Protein Coding	38	GC20P020368	20.10
CD164	CD164 Molecule	Protein Coding	41	GC06M109366	20.09
MAP3K7	Mitogen-Activated Protein Kinase Kinase Kinase 7	Protein Coding	51	GC06M090513	20.09
SGO1	Shugoshin 1	Protein Coding	35	GC03M020159	20.08
HOXA9	Homeobox A9	Protein Coding	40	GC07M027162	20.05
LIN28A	Lin-28 Homolog A	Protein Coding	41	GC01P026410	20.04
RETN	Resistin	Protein Coding	44	GC19P007669	20.03
TIGIT	T Cell Immunoreceptor With Ig And ITIM Domains	Protein Coding	38	GC03P114276	20.03
ELK1	ETS Transcription Factor ELK1	Protein Coding	44	GC0XM047635	20.03
HDAC5	Histone Deacetylase 5	Protein Coding	48	GC17M044076	20.03
CDH11	Cadherin 11	Protein Coding	48	GC16M064943	20.03
EFNA1	Ephrin A1	Protein Coding	44	GC01P155127	20.02
NR4A2	Nuclear Receptor Subfamily 4 Group A Member 2	Protein Coding	48	GC02M156324	20.01
GJB1	Gap Junction Protein Beta 1	Protein Coding	48	GC0XP071212	20.01
PIGR	Polymeric Immunoglobulin Receptor	Protein Coding	41	GC01M206928	19.98
IL23A	Interleukin 23 Subunit Alpha	Protein Coding	40	GC12P056440	19.98
F13A1	Coagulation Factor XIII A Chain	Protein Coding	47	GC06M006144	19.97
FER	FER Tyrosine Kinase	Protein Coding	47	GC05P108747	19.93
CFI	Complement Factor I	Protein Coding	47	GC04M109732	19.91
CYP11A1	Cytochrome P450 Family 11 Subfamily A Member 1	Protein Coding	50	GC15M074337	19.90
TCF21	Transcription Factor 21	Protein Coding	36	GC06P133889	19.89
PTCRA	Pre T Cell Antigen Receptor Alpha	Protein Coding	38	GC06P042915	19.88
LGALS3BP	Galectin 3 Binding Protein	Protein Coding	41	GC17M078971	19.87
AQP4	Aquaporin 4	Protein Coding	47	GC18M026852	19.86
CD74	CD74 Molecule	Protein Coding	44	GC05M150378	19.86
SLIT2	Slit Guidance Ligand 2	Protein Coding	45	GC04P020287	19.85
EGLN1	Egl-9 Family Hypoxia Inducible Factor 1	Protein Coding	50	GC01M231363	19.85
NOP2	NOP2 Nucleolar Protein	Protein Coding	36	GC12M006556	19.84
ANK1	Ankyrin 1	Protein Coding	43	GC08M041653	19.83
GSR	Glutathione-Disulfide Reductase	Protein Coding	50	GC08M030678	19.81
PTK6	Protein Tyrosine Kinase 6	Protein Coding	48	GC20M063528	19.80
NUDT1	Nudix Hydrolase 1	Protein Coding	44	GC07P002242	19.78
EPB41	Erythrocyte Membrane Protein Band 4.1	Protein Coding	46	GC01P028887	19.78
FERMT1	FERM Domain Containing Kindlin 1	Protein Coding	43	GC20M006074	19.76
IQANK1	IQ Motif And Ankyrin Repeat Containing 1	Protein Coding	15	GC08P143807	19.74
ALOX15B	Arachidonate 15-Lipoxygenase Type B	Protein Coding	43	GC17P008039	19.74
GHRH	Growth Hormone Releasing Hormone	Protein Coding	40	GC20M037251	19.73
ACHE	Acetylcholinesterase (Cartwright Blood Group)	Protein Coding	47	GC07M100889	19.70
TPD52	Tumor Protein D52	Protein Coding	42	GC08M079920	19.70
LAMA1	Laminin Subunit Alpha 1	Protein Coding	47	GC18M006941	19.68
CNOT3	CCR4-NOT Transcription Complex Subunit 3	Protein Coding	43	GC19P056416	19.66
NR1H4	Nuclear Receptor Subfamily 1 Group H Member 4	Protein Coding	49	GC12P100473	19.66
SELENBP1	Selenium Binding Protein 1	Protein Coding	44	GC01M151364	19.65
CACNA1G	Calcium Voltage-Gated Channel Subunit Alpha1 G	Protein Coding	50	GC17P050561	19.62
COX5A	Cytochrome C Oxidase Subunit 5A	Protein Coding	45	GC15M074919	19.61
LIG3	DNA Ligase 3	Protein Coding	45	GC17P034980	19.60
CLDN18	Claudin 18	Protein Coding	41	GC03P137998	19.58
IFITM1	Interferon Induced Transmembrane Protein 1	Protein Coding	41	GC11P000313	19.57
SKIV2L	Ski2 Like RNA Helicase	Protein Coding	44	GC06P055223	19.56
CHRNA1	Cholinergic Receptor Nicotinic Alpha 1 Subunit	Protein Coding	46	GC02M174747	19.56
BIN1	Bridging Integrator 1	Protein Coding	47	GC02M127048	19.56
NIPBL	NIPBL Cohesin Loading Factor	Protein Coding	41	GC05P036876	19.54
CD163	CD163 Molecule	Protein Coding	43	GC12M007471	19.53
ARID4B	AT-Rich Interaction Domain 4B	Protein Coding	37	GC01M235133	19.52
BTG1	BTG Anti-Proliferation Factor 1	Protein Coding	42	GC12M092140	19.51
SULF2	Sulfatase 2	Protein Coding	41	GC20M047656	19.51
ADM	Adrenomedullin	Protein Coding	45	GC11P010304	19.50
ATG5	Autophagy Related 5	Protein Coding	44	GC06M106045	19.50
POLR2A	RNA Polymerase II Subunit A	Protein Coding	45	GC17P009102	19.49
PLCB4	Phospholipase C Beta 4	Protein Coding	48	GC20P009024	19.48
PTPRU	Protein Tyrosine Phosphatase Receptor Type U	Protein Coding	43	GC01P029236	19.47
IL23R	Interleukin 23 Receptor	Protein Coding	45	GC01P067138	19.46
PTP4A3	Protein Tyrosine Phosphatase 4A3	Protein Coding	42	GC08P141391	19.46
ACTN1	Actinin Alpha 1	Protein Coding	51	GC14M068874	19.44
PKD2	Polycystin 2, Transient Receptor Potential Cation Channel	Protein Coding	47	GC04P088007	19.42
ELMO3	Engulfment And Cell Motility 3	Protein Coding	37	GC16P067199	19.38
NSD2	Nuclear Receptor Binding SET Domain Protein 2	Protein Coding	36	GC04P001872	19.37
MGA	MAX Dimerization Protein MGA	Protein Coding	37	GC15P041621	19.37
TOP2B	DNA Topoisomerase II Beta	Protein Coding	47	GC03M025598	19.37
IVL	Involucrin	Protein Coding	38	GC01P152881	19.36
FHL2	Four And A Half LIM Domains 2	Protein Coding	47	GC02M105357	19.36
MUC12	Mucin 12, Cell Surface Associated	Protein Coding	31	GC07P100969	19.35
PRAME	PRAME Nuclear Receptor Transcriptional Regulator	Protein Coding	38	GC22M022547	19.35
PLA2G7	Phospholipase A2 Group VII	Protein Coding	50	GC06M047382	19.31
INPPL1	Inositol Polyphosphate Phosphatase Like 1	Protein Coding	50	GC11P072223	19.29
UBE2C	Ubiquitin Conjugating Enzyme E2 C	Protein Coding	48	GC20P045812	19.29
LIPC	Lipase C, Hepatic Type	Protein Coding	46	GC15P058410	19.29
MAPK12	Mitogen-Activated Protein Kinase 12	Protein Coding	49	GC22M050246	19.29
PF4	Platelet Factor 4	Protein Coding	42	GC04M073980	19.28
JUNB	JunB Proto-Oncogene, AP-1 Transcription Factor Subunit	Protein Coding	43	GC19P012791	19.26
RTN4	Reticulon 4	Protein Coding	45	GC02M054934	19.26
ITGAE	Integrin Subunit Alpha E	Protein Coding	40	GC17M003722	19.22
RHOD	Ras Homolog Family Member D	Protein Coding	40	GC11P067057	19.21
SLC7A7	Solute Carrier Family 7 Member 7	Protein Coding	47	GC14M022773	19.21
ADAMTSL1	ADAMTS Like 1	Protein Coding	42	GC09P017906	19.20
CA2	Carbonic Anhydrase 2	Protein Coding	52	GC08P085463	19.19
PTP4A1	Protein Tyrosine Phosphatase 4A1	Protein Coding	42	GC06P063521	19.18
PTX3	Pentraxin 3	Protein Coding	43	GC03P157436	19.18
C14orf132	Chromosome 14 Open Reading Frame 132	Protein Coding	23	GC14P096040	19.18
HK1	Hexokinase 1	Protein Coding	51	GC10P069269	19.14
LAMP2	Lysosomal Associated Membrane Protein 2	Protein Coding	45	GC0XM120426	19.14
ID3	Inhibitor Of DNA Binding 3, HLH Protein	Protein Coding	43	GC01M023557	19.12
DLG1	Discs Large MAGUK Scaffold Protein 1	Protein Coding	44	GC03M197042	19.08
UBE2I	Ubiquitin Conjugating Enzyme E2 I	Protein Coding	48	GC16P005523	19.08
NR1I2	Nuclear Receptor Subfamily 1 Group I Member 2	Protein Coding	47	GC03P119780	19.08
IL15RA	Interleukin 15 Receptor Subunit Alpha	Protein Coding	42	GC10M005943	19.06
ARVCF	ARVCF Delta Catenin Family Member	Protein Coding	38	GC22M019966	19.06
HOXA5	Homeobox A5	Protein Coding	42	GC07M027142	19.05
EFEMP2	EGF Containing Fibulin Extracellular Matrix Protein 2	Protein Coding	44	GC11M069431	19.04
AQP5	Aquaporin 5	Protein Coding	47	GC12P049961	19.04
MGAT5	Alpha-1,6-Mannosylglycoprotein 6-Beta-N-Acetylglucosaminyltransferase	Protein Coding	40	GC02P134119	19.04
S100A7	S100 Calcium Binding Protein A7	Protein Coding	41	GC01M153457	19.03
DSG2	Desmoglein 2	Protein Coding	47	GC18P031498	19.03
ATAD2	ATPase Family AAA Domain Containing 2	Protein Coding	40	GC08M123319	19.02
LMNB2	Lamin B2	Protein Coding	44	GC19M002470	19.00
ATP7B	ATPase Copper Transporting Beta	Protein Coding	48	GC13M051930	18.97
PRDM2	PR/SET Domain 2	Protein Coding	41	GC01P013755	18.96
AVP	Arginine Vasopressin	Protein Coding	47	GC20M003082	18.96
IL1RL1	Interleukin 1 Receptor Like 1	Protein Coding	41	GC02P102294	18.96
NUDC	Nuclear Distribution C, Dynein Complex Regulator	Protein Coding	43	GC01P026925	18.95
CRH	Corticotropin Releasing Hormone	Protein Coding	44	GC08M066176	18.94
IL17F	Interleukin 17F	Protein Coding	42	GC06M052209	18.91
EPHB6	EPH Receptor B6	Protein Coding	45	GC07P145806	18.91
PLD1	Phospholipase D1	Protein Coding	49	GC03M171600	18.91
CTSG	Cathepsin G	Protein Coding	45	GC14M024573	18.90
BCAP31	B Cell Receptor Associated Protein 31	Protein Coding	41	GC0XM153701	18.88
FZD1	Frizzled Class Receptor 1	Protein Coding	45	GC07P091264	18.88
CHRM3	Cholinergic Receptor Muscarinic 3	Protein Coding	50	GC01P239386	18.87
BTG2	BTG Anti-Proliferation Factor 2	Protein Coding	38	GC01P203305	18.87
CADM3	Cell Adhesion Molecule 3	Protein Coding	41	GC01P159141	18.85
RAD9A	RAD9 Checkpoint Clamp Component A	Protein Coding	41	GC11P067318	18.85
TRAT1	T Cell Receptor Associated Transmembrane Adaptor 1	Protein Coding	37	GC03P108823	18.83
FES	FES Proto-Oncogene, Tyrosine Kinase	Protein Coding	48	GC15P090883	18.83
CD207	CD207 Molecule	Protein Coding	40	GC02M070830	18.82
CD226	CD226 Molecule	Protein Coding	44	GC18M069831	18.78
AMH	Anti-Mullerian Hormone	Protein Coding	44	GC19P002251	18.78
CDCA5	Cell Division Cycle Associated 5	Protein Coding	38	GC11M069368	18.78
PPP6C	Protein Phosphatase 6 Catalytic Subunit	Protein Coding	44	GC09M125147	18.77
COPS5	COP9 Signalosome Subunit 5	Protein Coding	43	GC08M067043	18.75
IL22	Interleukin 22	Protein Coding	42	GC12M068248	18.75
WFS1	Wolframin ER Transmembrane Glycoprotein	Protein Coding	46	GC04P006260	18.74
LAG3	Lymphocyte Activating 3	Protein Coding	37	GC12P011853	18.74
SUZ12	SUZ12 Polycomb Repressive Complex 2 Subunit	Protein Coding	41	GC17P031937	18.72
PLEK	Pleckstrin	Protein Coding	40	GC02P068365	18.70
PRMT5	Protein Arginine Methyltransferase 5	Protein Coding	44	GC14M022920	18.68
TBX4	T-Box Transcription Factor 4	Protein Coding	42	GC17P061451	18.68
TLR8	Toll Like Receptor 8	Protein Coding	48	GC0XP012924	18.65
TRPC6	Transient Receptor Potential Cation Channel Subfamily C Member 6	Protein Coding	49	GC11M101451	18.63
DCTN1	Dynactin Subunit 1	Protein Coding	47	GC02M074361	18.62
EIF4G1	Eukaryotic Translation Initiation Factor 4 Gamma 1	Protein Coding	47	GC03P184314	18.62
ST6GAL1	ST6 Beta-Galactoside Alpha-2,6-Sialyltransferase 1	Protein Coding	44	GC03P186930	18.61
H3C1	H3 Clustered Histone 1	Protein Coding	33	GC06P054980	18.61
AKAP12	A-Kinase Anchoring Protein 12	Protein Coding	41	GC06P151239	18.60
SPTAN1	Spectrin Alpha, Non-Erythrocytic 1	Protein Coding	48	GC09P128552	18.60
CSTA	Cystatin A	Protein Coding	44	GC03P122325	18.59
BACH1	BTB Domain And CNC Homolog 1	Protein Coding	42	GC21P029194	18.59
FUZ	Fuzzy Planar Cell Polarity Protein	Protein Coding	39	GC19M049806	18.59
EPG5	Ectopic P-Granules Autophagy Protein 5 Homolog	Protein Coding	37	GC18M045800	18.58
FGF18	Fibroblast Growth Factor 18	Protein Coding	42	GC05P171419	18.58
FDPS	Farnesyl Diphosphate Synthase	Protein Coding	46	GC01P155308	18.56
ADAMTS13	ADAM Metallopeptidase With Thrombospondin Type 1 Motif 13	Protein Coding	47	GC09P133414	18.55
MYEF2	Myelin Expression Factor 2	Protein Coding	38	GC15M048134	18.54
SOX17	SRY-Box Transcription Factor 17	Protein Coding	44	GC08P054457	18.54
NPPA	Natriuretic Peptide A	Protein Coding	47	GC01M011846	18.54
LAMP1	Lysosomal Associated Membrane Protein 1	Protein Coding	43	GC13P113297	18.54
NTF3	Neurotrophin 3	Protein Coding	43	GC12P005432	18.52
MAP1B	Microtubule Associated Protein 1B	Protein Coding	44	GC05P072107	18.48
PPP1R13L	Protein Phosphatase 1 Regulatory Subunit 13 Like	Protein Coding	40	GC19M045379	18.48
PSG2	Pregnancy Specific Beta-1-Glycoprotein 2	Protein Coding	34	GC19M043064	18.47
PTPRN	Protein Tyrosine Phosphatase Receptor Type N	Protein Coding	45	GC02M219289	18.47
ITPR1	Inositol 1,4,5-Trisphosphate Receptor Type 1	Protein Coding	49	GC03P004486	18.47
PSAT1	Phosphoserine Aminotransferase 1	Protein Coding	48	GC09P078297	18.47
DYRK1A	Dual Specificity Tyrosine Phosphorylation Regulated Kinase 1A	Protein Coding	51	GC21P037365	18.44
NUMB	NUMB Endocytic Adaptor Protein	Protein Coding	47	GC14M073275	18.42
TFAP2C	Transcription Factor AP-2 Gamma	Protein Coding	43	GC20P056629	18.42
PELP1	Proline, Glutamate And Leucine Rich Protein 1	Protein Coding	40	GC17M004669	18.41
SLC2A3	Solute Carrier Family 2 Member 3	Protein Coding	49	GC12M007919	18.41
TES	Testin LIM Domain Protein	Protein Coding	41	GC07P116210	18.40
KIR2DS4	Killer Cell Immunoglobulin Like Receptor, Two Ig Domains And Short Cytoplasmic Tail 4	Protein Coding	33	GC19P056449	18.39
RICTOR	RPTOR Independent Companion Of MTOR Complex 2	Protein Coding	45	GC05M038937	18.38
TERF2	Telomeric Repeat Binding Factor 2	Protein Coding	41	GC16M069355	18.37
NR4A1	Nuclear Receptor Subfamily 4 Group A Member 1	Protein Coding	47	GC12P052022	18.34
TFF3	Trefoil Factor 3	Protein Coding	41	GC21M042311	18.34
GPX3	Glutathione Peroxidase 3	Protein Coding	44	GC05P150997	18.34
C5AR1	Complement C5a Receptor 1	Protein Coding	44	GC19P047290	18.34
LECT2	Leukocyte Cell Derived Chemotaxin 2	Protein Coding	37	GC05M135922	18.33
DDX58	DExD/H-Box Helicase 58	Protein Coding	47	GC09M032455	18.33
MADD	MAP Kinase Activating Death Domain	Protein Coding	42	GC11P047290	18.32
SPHK2	Sphingosine Kinase 2	Protein Coding	45	GC19P048619	18.31
B3GAT1	Beta-1,3-Glucuronyltransferase 1	Protein Coding	44	GC11M134378	18.31
TREM1	Triggering Receptor Expressed On Myeloid Cells 1	Protein Coding	41	GC06M041267	18.31
PAFAH1B1	Platelet Activating Factor Acetylhydrolase 1b Regulatory Subunit 1	Protein Coding	45	GC17P002593	18.29
HHIP	Hedgehog Interacting Protein	Protein Coding	42	GC04P144645	18.28
CDC34	Cell Division Cycle 34, Ubiqiutin Conjugating Enzyme	Protein Coding	48	GC19P000532	18.27
IGF2BP1	Insulin Like Growth Factor 2 MRNA Binding Protein 1	Protein Coding	41	GC17P048997	18.27
NKIRAS1	NFKB Inhibitor Interacting Ras Like 1	Protein Coding	36	GC03M023992	18.22
PTPRK	Protein Tyrosine Phosphatase Receptor Type K	Protein Coding	44	GC06M127949	18.21
ABCB4	ATP Binding Cassette Subfamily B Member 4	Protein Coding	47	GC07M087401	18.21
RAD17	RAD17 Checkpoint Clamp Loader Component	Protein Coding	43	GC05P069369	18.21
ATOH1	Atonal BHLH Transcription Factor 1	Protein Coding	40	GC04P093828	18.20
FOXC2	Forkhead Box C2	Protein Coding	45	GC16P086570	18.20
MYO7A	Myosin VIIA	Protein Coding	43	GC11P077128	18.19
TLE1	TLE Family Member 1, Transcriptional Corepressor	Protein Coding	45	GC09M081583	18.18
PSMC4	Proteasome 26S Subunit, ATPase 4	Protein Coding	41	GC19P040529	18.18
KCNMA1	Potassium Calcium-Activated Channel Subfamily M Alpha 1	Protein Coding	50	GC10M076869	18.17
USP9X	Ubiquitin Specific Peptidase 9 X-Linked	Protein Coding	48	GC0XP041085	18.16
TAPBP	TAP Binding Protein	Protein Coding	44	GC06M033299	18.15
MAML2	Mastermind Like Transcriptional Coactivator 2	Protein Coding	38	GC11M095976	18.15
ENPP2	Ectonucleotide Pyrophosphatase/Phosphodiesterase 2	Protein Coding	44	GC08M119556	18.14
OPRM1	Opioid Receptor Mu 1	Protein Coding	49	GC06P154075	18.13
NNMT	Nicotinamide N-Methyltransferase	Protein Coding	46	GC11P114257	18.13
RBP4	Retinol Binding Protein 4	Protein Coding	45	GC10M093591	18.12
YWHAQ	Tyrosine 3-Monooxygenase/Tryptophan 5-Monooxygenase Activation Protein Theta	Protein Coding	48	GC02M009583	18.12
PPP1CA	Protein Phosphatase 1 Catalytic Subunit Alpha	Protein Coding	49	GC11M069512	18.09
YWHAZ	Tyrosine 3-Monooxygenase/Tryptophan 5-Monooxygenase Activation Protein Zeta	Protein Coding	48	GC08M100917	18.08
HSPA9	Heat Shock Protein Family A (Hsp70) Member 9	Protein Coding	48	GC05M138554	18.07
CYP2C19	Cytochrome P450 Family 2 Subfamily C Member 19	Protein Coding	48	GC10P094762	18.06
RFWD3	Ring Finger And WD Repeat Domain 3	Protein Coding	40	GC16M074621	18.05
GDF2	Growth Differentiation Factor 2	Protein Coding	43	GC10P047322	18.04
RPS6KA1	Ribosomal Protein S6 Kinase A1	Protein Coding	51	GC01P026540	18.04
CXCR6	C-X-C Motif Chemokine Receptor 6	Protein Coding	41	GC03P045982	18.04
PFN1	Profilin 1	Protein Coding	48	GC17M004945	18.02
NUS1	NUS1 Dehydrodolichyl Diphosphate Synthase Subunit	Protein Coding	40	GC06P117675	18.02
CUL2	Cullin 2	Protein Coding	43	GC10M035046	18.02
DSC3	Desmocollin 3	Protein Coding	43	GC18M030990	18.01
CDK8	Cyclin Dependent Kinase 8	Protein Coding	48	GC13P026254	18.01
PRODH	Proline Dehydrogenase 1	Protein Coding	47	GC22M018912	18.01
MCTS1	MCTS1 Re-Initiation And Release Factor	Protein Coding	36	GC0XP120594	18.00
SIN3A	SIN3 Transcription Regulator Family Member A	Protein Coding	47	GC15M075369	18.00
NFAT5	Nuclear Factor Of Activated T Cells 5	Protein Coding	43	GC16P069565	18.00
SLC40A1	Solute Carrier Family 40 Member 1	Protein Coding	47	GC02M189560	17.99
ITGA7	Integrin Subunit Alpha 7	Protein Coding	48	GC12M055684	17.99
TXNRD2	Thioredoxin Reductase 2	Protein Coding	48	GC22M019863	17.99
ENAH	ENAH Actin Regulator	Protein Coding	42	GC01M225486	17.97
TPBG	Trophoblast Glycoprotein	Protein Coding	39	GC06P082363	17.96
CBS	Cystathionine Beta-Synthase	Protein Coding	49	GC21M043053	17.96
IL12RB2	Interleukin 12 Receptor Subunit Beta 2	Protein Coding	44	GC01P067307	17.94
BAG6	BAG Cochaperone 6	Protein Coding	36	GC06M031639	17.91
FZD8	Frizzled Class Receptor 8	Protein Coding	44	GC10M035638	17.89
KMT2C	Lysine Methyltransferase 2C	Protein Coding	42	GC07M152134	17.89
KLK6	Kallikrein Related Peptidase 6	Protein Coding	43	GC19M050958	17.88
DVL3	Dishevelled Segment Polarity Protein 3	Protein Coding	47	GC03P184155	17.88
BMPR1B	Bone Morphogenetic Protein Receptor Type 1B	Protein Coding	51	GC04P094757	17.87
CAV2	Caveolin 2	Protein Coding	43	GC07P116287	17.85
GAS6	Growth Arrest Specific 6	Protein Coding	44	GC13M113820	17.85
INTS6	Integrator Complex Subunit 6	Protein Coding	38	GC13M051354	17.85
CITED2	Cbp/P300 Interacting Transactivator With Glu/Asp Rich Carboxy-Terminal Domain 2	Protein Coding	44	GC06M139371	17.83
ALOX15	Arachidonate 15-Lipoxygenase	Protein Coding	45	GC17M004630	17.83
PLAGL1	PLAG1 Like Zinc Finger 1	Protein Coding	44	GC06M143940	17.82
GRIN2B	Glutamate Ionotropic Receptor NMDA Type Subunit 2B	Protein Coding	51	GC12M013437	17.81
CKB	Creatine Kinase B	Protein Coding	46	GC14M103519	17.81
TPI1	Triosephosphate Isomerase 1	Protein Coding	48	GC12P011857	17.79
JAM3	Junctional Adhesion Molecule 3	Protein Coding	44	GC11P134068	17.79
MTRR	5-Methyltetrahydrofolate-Homocysteine Methyltransferase Reductase	Protein Coding	43	GC05P007851	17.79
AGK	Acylglycerol Kinase	Protein Coding	43	GC07P141551	17.78
SATB2	SATB Homeobox 2	Protein Coding	45	GC02M199269	17.76
RAB25	RAB25, Member RAS Oncogene Family	Protein Coding	40	GC01P156061	17.76
TNS4	Tensin 4	Protein Coding	38	GC17M040475	17.74
SRSF1	Serine And Arginine Rich Splicing Factor 1	Protein Coding	43	GC17M058000	17.73
BTC	Betacellulin	Protein Coding	45	GC04M074744	17.72
PRDX2	Peroxiredoxin 2	Protein Coding	47	GC19M012796	17.72
SELPLG	Selectin P Ligand	Protein Coding	43	GC12M108621	17.72
CUBN	Cubilin	Protein Coding	47	GC10M016824	17.71
TXNRD1	Thioredoxin Reductase 1	Protein Coding	48	GC12P104215	17.71
CYB5R3	Cytochrome B5 Reductase 3	Protein Coding	45	GC22M042617	17.71
IFNGR2	Interferon Gamma Receptor 2	Protein Coding	44	GC21P033402	17.71
BLID	BH3-Like Motif Containing, Cell Death Inducer	Protein Coding	30	GC11M122115	17.70
PGK1	Phosphoglycerate Kinase 1	Protein Coding	49	GC0XP077944	17.69
GART	Phosphoribosylglycinamide Formyltransferase, Phosphoribosylglycinamide Synthetase, Phosphoribosylaminoimidazole Synthetase	Protein Coding	43	GC21M033503	17.69
EIF2AK3	Eukaryotic Translation Initiation Factor 2 Alpha Kinase 3	Protein Coding	50	GC02M088556	17.69
IGFBP6	Insulin Like Growth Factor Binding Protein 6	Protein Coding	43	GC12P053097	17.68
PPP2CA	Protein Phosphatase 2 Catalytic Subunit Alpha	Protein Coding	50	GC05M134194	17.68
NR2E3	Nuclear Receptor Subfamily 2 Group E Member 3	Protein Coding	43	GC15P071792	17.68
UBA1	Ubiquitin Like Modifier Activating Enzyme 1	Protein Coding	47	GC0XP047190	17.68
SFRP2	Secreted Frizzled Related Protein 2	Protein Coding	43	GC04M153780	17.67
BMP1	Bone Morphogenetic Protein 1	Protein Coding	47	GC08P022164	17.64
MAP2K3	Mitogen-Activated Protein Kinase Kinase 3	Protein Coding	50	GC17P029210	17.62
REV3L	REV3 Like, DNA Directed Polymerase Zeta Catalytic Subunit	Protein Coding	45	GC06M111299	17.61
UCP2	Uncoupling Protein 2	Protein Coding	46	GC11M073974	17.59
NR4A3	Nuclear Receptor Subfamily 4 Group A Member 3	Protein Coding	47	GC09P099821	17.59
AMPH	Amphiphysin	Protein Coding	45	GC07M038782	17.59
CUX1	Cut Like Homeobox 1	Protein Coding	44	GC07P101815	17.58
CHRNA7	Cholinergic Receptor Nicotinic Alpha 7 Subunit	Protein Coding	46	GC15P031923	17.58
CA4	Carbonic Anhydrase 4	Protein Coding	47	GC17P060149	17.58
BRD7	Bromodomain Containing 7	Protein Coding	43	GC16M050313	17.55
PYCARD	PYD And CARD Domain Containing	Protein Coding	43	GC16M031201	17.54
RSF1	Remodeling And Spacing Factor 1	Protein Coding	36	GC11M077659	17.53
GLS	Glutaminase	Protein Coding	48	GC02P190880	17.53
ATG7	Autophagy Related 7	Protein Coding	43	GC03P011273	17.52
NAA80	N-Alpha-Acetyltransferase 80, NatH Catalytic Subunit	Protein Coding	26	GC03M050310	17.52
SKI	SKI Proto-Oncogene	Protein Coding	45	GC01P002228	17.49
EPHA1	EPH Receptor A1	Protein Coding	47	GC07M143390	17.48
NUAK1	NUAK Family Kinase 1	Protein Coding	44	GC12M106063	17.47
TNFSF15	TNF Superfamily Member 15	Protein Coding	45	GC09M114784	17.45
NME2	NME/NM23 Nucleoside Diphosphate Kinase 2	Protein Coding	47	GC17P051165	17.45
RANBP9	RAN Binding Protein 9	Protein Coding	42	GC06M013621	17.44
DSC2	Desmocollin 2	Protein Coding	46	GC18M031058	17.44
YES1	YES Proto-Oncogene 1, Src Family Tyrosine Kinase	Protein Coding	49	GC18M000721	17.44
FST	Follistatin	Protein Coding	47	GC05P053480	17.43
RPTOR	Regulatory Associated Protein Of MTOR Complex 1	Protein Coding	44	GC17P080544	17.41
LATS2	Large Tumor Suppressor Kinase 2	Protein Coding	46	GC13M020973	17.40
PLD2	Phospholipase D2	Protein Coding	48	GC17P004808	17.38
OCLN	Occludin	Protein Coding	45	GC05P069492	17.37
S100P	S100 Calcium Binding Protein P	Protein Coding	40	GC04P006700	17.35
HNRNPU	Heterogeneous Nuclear Ribonucleoprotein U	Protein Coding	43	GC01M244844	17.33
KDM6A	Lysine Demethylase 6A	Protein Coding	47	GC0XP044873	17.33
DACT1	Dishevelled Binding Antagonist Of Beta Catenin 1	Protein Coding	40	GC14P058633	17.32
ESRRA	Estrogen Related Receptor Alpha	Protein Coding	48	GC11P064305	17.28
IAPP	Islet Amyloid Polypeptide	Protein Coding	42	GC12P021354	17.27
HAVCR1	Hepatitis A Virus Cellular Receptor 1	Protein Coding	42	GC05M157028	17.27
TOR1A	Torsin Family 1 Member A	Protein Coding	45	GC09M129812	17.26
DAG1	Dystroglycan 1	Protein Coding	47	GC03P049482	17.26
TMSB4X	Thymosin Beta 4 X-Linked	Protein Coding	40	GC0XP012975	17.25
SSTR1	Somatostatin Receptor 1	Protein Coding	44	GC14P038207	17.25
CGB5	Chorionic Gonadotropin Subunit Beta 5	Protein Coding	33	GC19P049043	17.25
KLK4	Kallikrein Related Peptidase 4	Protein Coding	43	GC19M050907	17.25
AKR1C2	Aldo-Keto Reductase Family 1 Member C2	Protein Coding	47	GC10M004987	17.23
DDB1	Damage Specific DNA Binding Protein 1	Protein Coding	43	GC11M069196	17.22
ITPR3	Inositol 1,4,5-Trisphosphate Receptor Type 3	Protein Coding	47	GC06P033620	17.21
PFKFB3	6-Phosphofructo-2-Kinase/Fructose-2,6-Biphosphatase 3	Protein Coding	45	GC10P006144	17.20
F11R	F11 Receptor	Protein Coding	44	GC01M160995	17.20
MAN2B1	Mannosidase Alpha Class 2B Member 1	Protein Coding	45	GC19M012663	17.19
SKP1	S-Phase Kinase Associated Protein 1	Protein Coding	44	GC05M134148	17.16
HSPB2	Heat Shock Protein Family B (Small) Member 2	Protein Coding	41	GC11P111913	17.15
CCL26	C-C Motif Chemokine Ligand 26	Protein Coding	38	GC07M075769	17.14
SLC9A1	Solute Carrier Family 9 Member A1	Protein Coding	51	GC01M027109	17.14
HNRNPH1	Heterogeneous Nuclear Ribonucleoprotein H1	Protein Coding	40	GC05M179614	17.14
SIRT2	Sirtuin 2	Protein Coding	48	GC19M038878	17.13
OLIG2	Oligodendrocyte Transcription Factor 2	Protein Coding	41	GC21P033025	17.13
FUT3	Fucosyltransferase 3 (Lewis Blood Group)	Protein Coding	44	GC19M005843	17.12
KIR2DS2	Killer Cell Immunoglobulin Like Receptor, Two Ig Domains And Short Cytoplasmic Tail 2	Protein Coding	25	GC19MR00122	17.12
EPRS1	Glutamyl-Prolyl-TRNA Synthetase 1	Protein Coding	37	GC01M219969	17.11
PRKAB1	Protein Kinase AMP-Activated Non-Catalytic Subunit Beta 1	Protein Coding	48	GC12P119632	17.11
ARTN	Artemin	Protein Coding	40	GC01P043933	17.10
PPIA	Peptidylprolyl Isomerase A	Protein Coding	48	GC07P044807	17.10
PARD6B	Par-6 Family Cell Polarity Regulator Beta	Protein Coding	40	GC20P050731	17.09
MYO6	Myosin VI	Protein Coding	47	GC06P075749	17.09
BCL2L2	BCL2 Like 2	Protein Coding	45	GC14P026355	17.08
SAFB	Scaffold Attachment Factor B	Protein Coding	40	GC19P005623	17.07
AFDN	Afadin, Adherens Junction Formation Factor	Protein Coding	34	GC06P167827	17.07
STAG2	Stromal Antigen 2	Protein Coding	45	GC0XP123960	17.06
KHDRBS1	KH RNA Binding Domain Containing, Signal Transduction Associated 1	Protein Coding	43	GC01P032013	17.05
TAB1	TGF-Beta Activated Kinase 1 (MAP3K7) Binding Protein 1	Protein Coding	43	GC22P039403	17.05
SIX3	SIX Homeobox 3	Protein Coding	43	GC02P044941	17.04
JAG2	Jagged Canonical Notch Ligand 2	Protein Coding	43	GC14M105140	17.03
PIK3C3	Phosphatidylinositol 3-Kinase Catalytic Subunit Type 3	Protein Coding	50	GC18P041955	17.02
EMSY	EMSY Transcriptional Repressor, BRCA2 Interacting	Protein Coding	33	GC11P076445	17.02
CYGB	Cytoglobin	Protein Coding	39	GC17M076527	17.00
SCT	Secretin	Protein Coding	35	GC11M000626	17.00
CTNND2	Catenin Delta 2	Protein Coding	43	GC05M010971	16.97
RAC3	Rac Family Small GTPase 3	Protein Coding	46	GC17P082031	16.97
MBD4	Methyl-CpG Binding Domain 4, DNA Glycosylase	Protein Coding	43	GC03M129430	16.97
BPTF	Bromodomain PHD Finger Transcription Factor	Protein Coding	40	GC17P067825	16.96
HOXA11	Homeobox A11	Protein Coding	42	GC07M027343	16.96
PDGFC	Platelet Derived Growth Factor C	Protein Coding	44	GC04M156760	16.96
CDH10	Cadherin 10	Protein Coding	40	GC05M024522	16.95
TACR1	Tachykinin Receptor 1	Protein Coding	47	GC02M075010	16.95
SART3	Spliceosome Associated Factor 3, U4/U6 Recycling Protein	Protein Coding	37	GC12M108522	16.94
UGCG	UDP-Glucose Ceramide Glucosyltransferase	Protein Coding	43	GC09P111896	16.93
F10	Coagulation Factor X	Protein Coding	50	GC13P113122	16.92
IGF2BP2	Insulin Like Growth Factor 2 MRNA Binding Protein 2	Protein Coding	44	GC03M185643	16.90
CRYAB	Crystallin Alpha B	Protein Coding	45	GC11M111908	16.90
C4B	Complement C4B (Chido Blood Group)	Protein Coding	44	GC06P032014	16.89
COL5A1	Collagen Type V Alpha 1 Chain	Protein Coding	46	GC09P134641	16.87
METTL3	Methyltransferase Like 3	Protein Coding	40	GC14M021498	16.86
CAMKK2	Calcium/Calmodulin Dependent Protein Kinase Kinase 2	Protein Coding	47	GC12M121496	16.84
MEF2D	Myocyte Enhancer Factor 2D	Protein Coding	45	GC01M156463	16.83
BCL2A1	BCL2 Related Protein A1	Protein Coding	41	GC15M079961	16.83
PTPRT	Protein Tyrosine Phosphatase Receptor Type T	Protein Coding	44	GC20M042072	16.83
ACTR3	Actin Related Protein 3	Protein Coding	43	GC02P113889	16.82
GAL	Galanin And GMAP Prepropeptide	Protein Coding	45	GC11P068684	16.77
CGB3	Chorionic Gonadotropin Subunit Beta 3	Protein Coding	31	GC19M049024	16.75
CDK3	Cyclin Dependent Kinase 3	Protein Coding	40	GC17P076008	16.75
RELN	Reelin	Protein Coding	44	GC07M103471	16.73
ADORA1	Adenosine A1 Receptor	Protein Coding	48	GC01P203090	16.73
CALM1	Calmodulin 1	Protein Coding	45	GC14P090396	16.73
THRB	Thyroid Hormone Receptor Beta	Protein Coding	51	GC03M024117	16.71
RAB8A	RAB8A, Member RAS Oncogene Family	Protein Coding	41	GC19P016111	16.70
PKP2	Plakophilin 2	Protein Coding	46	GC12M032790	16.69
DKK3	Dickkopf WNT Signaling Pathway Inhibitor 3	Protein Coding	41	GC11M011962	16.69
CLEC4M	C-Type Lectin Domain Family 4 Member M	Protein Coding	41	GC19P007763	16.67
CLDN5	Claudin 5	Protein Coding	43	GC22M019523	16.67
PEA15	Proliferation And Apoptosis Adaptor Protein 15	Protein Coding	44	GC01P160205	16.65
SOX5	SRY-Box Transcription Factor 5	Protein Coding	47	GC12M023529	16.65
FCGR1A	Fc Fragment Of IgG Receptor Ia	Protein Coding	42	GC01P149754	16.65
NFATC4	Nuclear Factor Of Activated T Cells 4	Protein Coding	45	GC14P024365	16.65
FAM107A	Family With Sequence Similarity 107 Member A	Protein Coding	37	GC03M058624	16.65
ADAM15	ADAM Metallopeptidase Domain 15	Protein Coding	42	GC01P155023	16.64
CXCL14	C-X-C Motif Chemokine Ligand 14	Protein Coding	39	GC05M135617	16.64
DUSP6	Dual Specificity Phosphatase 6	Protein Coding	50	GC12M089347	16.63
CX3CL1	C-X3-C Motif Chemokine Ligand 1	Protein Coding	43	GC16P057372	16.63
RAD23B	RAD23 Homolog B, Nucleotide Excision Repair Protein	Protein Coding	45	GC09P107283	16.63
PLK4	Polo Like Kinase 4	Protein Coding	48	GC04P127880	16.62
ELP1	Elongator Acetyltransferase Complex Subunit 1	Protein Coding	34	GC09M108868	16.61
ITGB6	Integrin Subunit Beta 6	Protein Coding	47	GC02M160099	16.61
TNFRSF25	TNF Receptor Superfamily Member 25	Protein Coding	44	GC01M006460	16.61
EIF3A	Eukaryotic Translation Initiation Factor 3 Subunit A	Protein Coding	43	GC10M119034	16.59
VSIR	V-Set Immunoregulatory Receptor	Protein Coding	33	GC10M071748	16.59
MAPRE1	Microtubule Associated Protein RP/EB Family Member 1	Protein Coding	45	GC20P032819	16.59
CST6	Cystatin E/M	Protein Coding	40	GC11P066311	16.58
TBXT	T-Box Transcription Factor T	Protein Coding	33	GC06M166158	16.57
THBS2	Thrombospondin 2	Protein Coding	46	GC06M169215	16.56
VCAN	Versican	Protein Coding	47	GC05P083471	16.54
ARID2	AT-Rich Interaction Domain 2	Protein Coding	42	GC12P045729	16.54
CADM4	Cell Adhesion Molecule 4	Protein Coding	36	GC19M043622	16.54
UPK3A	Uroplakin 3A	Protein Coding	38	GC22P045284	16.54
CPS1	Carbamoyl-Phosphate Synthase 1	Protein Coding	46	GC02P210477	16.53
AKT1S1	AKT1 Substrate 1	Protein Coding	40	GC19M049869	16.53
CCL21	C-C Motif Chemokine Ligand 21	Protein Coding	43	GC09M034709	16.52
STAT2	Signal Transducer And Activator Of Transcription 2	Protein Coding	48	GC12M056341	16.51
PHLPP2	PH Domain And Leucine Rich Repeat Protein Phosphatase 2	Protein Coding	41	GC16M071637	16.51
RDX	Radixin	Protein Coding	50	GC11M109864	16.50
UGT1A7	UDP Glucuronosyltransferase Family 1 Member A7	Protein Coding	39	GC02P233681	16.50
MORC2	MORC Family CW-Type Zinc Finger 2	Protein Coding	41	GC22M030925	16.50
RPE65	Retinoid Isomerohydrolase RPE65	Protein Coding	45	GC01M068428	16.49
CCL19	C-C Motif Chemokine Ligand 19	Protein Coding	42	GC09M034692	16.49
SLC22A2	Solute Carrier Family 22 Member 2	Protein Coding	45	GC06M160173	16.48
TNK2	Tyrosine Kinase Non Receptor 2	Protein Coding	46	GC03M195863	16.48
SPOP	Speckle Type BTB/POZ Protein	Protein Coding	44	GC17M049598	16.47
MCRS1	Microspherule Protein 1	Protein Coding	37	GC12M049557	16.45
PEG10	Paternally Expressed 10	Protein Coding	41	GC07P094656	16.44
SERPINB4	Serpin Family B Member 4	Protein Coding	39	GC18M063637	16.44
DCLK1	Doublecortin Like Kinase 1	Protein Coding	44	GC13M035768	16.43
GAB2	GRB2 Associated Binding Protein 2	Protein Coding	44	GC11M078215	16.42
TRIM25	Tripartite Motif Containing 25	Protein Coding	44	GC17M056836	16.41
DEK	DEK Proto-Oncogene	Protein Coding	41	GC06M018224	16.41
MAP1LC3A	Microtubule Associated Protein 1 Light Chain 3 Alpha	Protein Coding	44	GC20P034546	16.39
CPOX	Coproporphyrinogen Oxidase	Protein Coding	44	GC03M098576	16.39
NCK1	NCK Adaptor Protein 1	Protein Coding	45	GC03P136862	16.38
SLCO2A1	Solute Carrier Organic Anion Transporter Family Member 2A1	Protein Coding	43	GC03M133932	16.38
CLOCK	Clock Circadian Regulator	Protein Coding	44	GC04M055427	16.37
PBK	PDZ Binding Kinase	Protein Coding	44	GC08M027809	16.37
LRIG1	Leucine Rich Repeats And Immunoglobulin Like Domains 1	Protein Coding	42	GC03M066379	16.36
KMT2B	Lysine Methyltransferase 2B	Protein Coding	39	GC19P040361	16.36
TSPO	Translocator Protein	Protein Coding	44	GC22P043151	16.36
TUBA1B	Tubulin Alpha 1b	Protein Coding	43	GC12M049127	16.36
PIAS3	Protein Inhibitor Of Activated STAT 3	Protein Coding	41	GC01M145848	16.35
BIRC6	Baculoviral IAP Repeat Containing 6	Protein Coding	43	GC02P032357	16.35
HOXB2	Homeobox B2	Protein Coding	41	GC17M048540	16.34
SPINT1	Serine Peptidase Inhibitor, Kunitz Type 1	Protein Coding	41	GC15P040844	16.34
LTBP3	Latent Transforming Growth Factor Beta Binding Protein 3	Protein Coding	42	GC11M065538	16.33
SATB1	SATB Homeobox 1	Protein Coding	43	GC03M018364	16.32
MAP3K14	Mitogen-Activated Protein Kinase Kinase Kinase 14	Protein Coding	45	GC17M045263	16.32
[truncated: 154 more rows]

## Sheet: PharMapper overlap
PharmMapper Filtered Genes Selected									Total overlaps
9	10	11	12	13	14	15	16		FGFR1	8		Total	37
Gene ID									PYRD	8
TYSY	ABL1	VGFR2	ABL1	TYSY	ABL1	ABL1	CHK1		NEP	8		In red: proteins that do not overlap
JAK2	KDR	TYSY	KDR	JAK2	KDR	KDR	FGFR1		PITPNA	8		In green: proteins that do overlap
BACE1	CASP7	JAK2	CASP7	VGFR2	CASP7	CASP7	CASP7		TK1	8
FGFR1	PYGL	BHMT	PYGL	CAH2	JAK2	PYGL	ABO		JAK2	7
GSK3B	JAK2	BRAF1	JAK2	FGFR1	FGFR1	JAK2	HYES		GSK3B	7
ABL1	FGFR1	PARP1	FGFR1	ABL1	GSK3B	PAK7	AURKA		ABL1	7
PYRD	GSK3B	GM2A	PAK7	GSK3B	HSD11B1	THRB	PCK1		PTN1	7
PTN1	PAK7	FGFR1	HSD11B1	MK10	NEP	FGFR1	LGUL		AR	7
VGFR2	NEP	CAH2	ERG7	NEP	PYGL	GSK3B	GSK3B		AK1C3	7
ANDR	PYRD	ABL1	PYRD	ESR1	BRAF1	PYRD	AOFB		HMDH	7
DYR	BRAF1	IL2	FKB1A	CP2C9	CP2C8	NEP	GRB2		CATK	7
AK1C3	ERG7	MK10	TRAPPC3	PYRD	ERG7	HCK	ABL1		MAPK14	7
HMDH	HSD11B1	OTC	NOS3	HXK4	TRAPPC3	FKB1A	PDPK1		PAK7	7
CATK	FKB1A	PDE4B	HMDH	BRAF1	PYRD	HSD11B1	SRC		DPP4	7
MAPK14	TRAPPC3	ESR1	CATK	CASP1	TGFR1	ERG7	CDK6		CBR1	7
PAK7	CP2C8	CATS	BRAF1	PTN1	FA10	HMDH	STAT1		MK08	7
DPP4	FA10	GSK3B	PTN1	HMDH	PIM1	PTN1	IGF1R		BRAF1	7
PTGD2	PTN1	PYRD	GSTA3	ANDR	PITPNA	TRAPPC3	VDR		BIRC7	7
NEP	TGFR1	PK3CG	ANDR	AK1C3	MAPK14	KIF11	CTNA1		PIM1	7
HMOX1	HMDH	DPP4	FA10	LYZ	SOD2	CATK	IL2		HYES	7
PITPNA	ANDR	TTHY	CP2C9	CHIT1	PRKACA	FA10	TGFR1		IGF1R	7
CBR1	CATK	FNTA	RARA	GCDH	AURKA	NOS3	CATS		CTNA1	7
MK08	PIM1	DHI1	CD1A	LCK	ADH1C	RARA	ADH1C		DAPK1	7
KIF11	DYR	GCDH	AK1C3	PDE4B	BIRC7	ANDR	PADI4		CASP1	7
BRAF1	CASP1	EIF4E	TGFR1	BST1	BLVRB	BRAF1	PYRD		CP2C9	7
XIAP	AK1C3	PTN1	MET	CATK	CTSF	BACE1	ADK		SRC	7
BIRC7	KIF11	PDE4D	HMOX1	TK1	CDK2	AK1C3	TGFB2		FKB1A	7
PIM1	PPARD	PLA2G10	KIF11	GSTA3	PARP1	PTGD2	CATB		CHK1	7
EGFR	BACE1	CATK	MAPK14	PITPNA	MAPK10	MAPK14	GSTA3		GSTT2	7
CASP7	NOS2	LYZ	EGFR	XIAP	TK1	DYR	FABP6		CATS	7
TIE2	PTGD2	MMP12	PTGD2	PAK7	PLA2G2A	HMOX1	GSTM2		CDK2	7
NR1H2	MAPK14	AK1C3	NOS2	MAPK14	IVD	PRGR	TTHY		PARP1	7
HYES	BIRC7	HMDH	BIRC7	MK08	MET	BIRC7	BIRC7		PYGL	7
ELNE	EGFR	TIE2	PPARD	CBR1	HNF4G	PITPNA	ST1E1		IL2	7
IGF1R	PITPNA	FABP5	GSK3B	MIF	SULT2A1	CASP1	SHBG		GSTA3	7
CTNA1	XIAP	EGFR	PITPNA	WARS1	SEC14L2	PITPNA	NR1H4		TYSY	6
PPARD	RARA	HXK4	TGFB2	PTGD2	OTC	XIAP	MMP9		BACE1	6
PADI4	CBR1	IGF1R	CBR1	DPP4	HNMT	CAH2	RENI		PTGD2	6
CDK6	MK08	MAPK14	PIM1	EGFR	EIF4E	PIM1	ESR2		CASP7	6
IVD	TGFB2	PAK7	MMP13	RXRA	MTAP	CBR1	EST1		ELNE	6
PYR5	CCNT1	MET	MK08	ELNE	ABO	TGFR1	NEP		PADI4	6
DAPK1	SOD2	EPCR	ALDR	CCNA2	PIK3R1	MK08	CD5R1		CDK6	6
CASP1	RXRA	PYGL	DYR	TIE2	FECH	ESR1	CCNA2		PYR5	6
CP2C9	ALDR	HNMT	CCNT1	DYR	HPN	MMP13	AK1C3		TGFR1	6
GSTA1	BLVRB	PITPNA	BACE1	CASP3	LYZ	DPEP1	FIBG		NR1H4	6
SRC	MMP13	TGM3	DPEP1	PDE4D	PCK1	NOS2	CDK2		PDE3B	6
TGFR1	DPP4	BIRC7	NEP	OTC	HEXB	BLVRB	CASP1		VDR	6
FKB1A	ELNE	MIF	ELNE	PIM1	MAPKAPK2	PPARD	FKB1A		PDE4D	6
AURKA	DPEP1	XIAP	SOD2	CTNA1	PPP1CC	ALDR	NQO2		FKB1B	6
CHK1	ERBB4	MK08	BLVRB	PYR5	RFK	RXRA	ESR1		TGFB2	6
GSTT2	CTNA1	CP2C8	DPP4	FKB1B	PCTP	ELNE	CATK		BLVRB	6
DHI1	AURKA	ANDR	PDE4B	VDR	ITK	YARS1	HPN		MAPK10	5
CATS	IGF1R	CBR1	EIF4E	SRC	S100A9	SOD2	PRGR		DYR	5
MAPK10	CDK6	FA10	VDR	FA7	HADH	DPP4	DCK		HMOX1	5
CDK2	GSTA3	GSR	DAPK1	ALBU	GSTA3	DAPK1	PPP1CC		KIF11	5
CD5R1	TYSY	HYES	CTNA1	HSPA8	GSTA1	IGF1R	HMDH		EGFR	5
PARP1	RENI	PTGD2	IGF1R	PADI4	MTHFD1	ADORA2A	TIE2		TIE2	5
NR1H4	CP2C9	NR1H4	AURKA	IGF1R	TTPA	FKB1B	DUT		PPARD	5
CAH2	CTSF	GLYC	PYR5	CHK1	CHIT1	CTNA1	DAPK1		CAH2	5
EPHB4	HYES	NEP	ADORA2A	GSTA1	CA2	AURKA	LCK		ALBU	5
PYGL	FA7	CDK6	ERBB4	PGR	HAGH	CDK6	MDM2		MMP12	5
PDE3B	ALBU	ELNE	CHK1	AURKA	UCK2	CCNT1	CBR1		ADA17	5
VDR	CHK1	EST1	RENI	CDK6	BCAT2	MET	MMP7		ERG7	5
TK1	FKB1B	SHBG	RXRA	F10	CRABP2	SRC	CTSF		HSD11B1	5
IL2	CDK2	CRABP2	CASP1	SHBG	AKR1C1	PYR5	WASP		TRAPPC3	5
PPARG	CCNA2	RXRA	XIAP	BACE1	HSD17B1	CHK1	FKB1B		FA10	5
NR1I2	IL2	ADORA2A	ESR1	DAPK1	NT5M	GSTA3	RXRB		SOD2	5
PDE4D	PYR5	MCR	TRYB2	FKB1A	Arl5b	CP2C9	FGFR2		CTSF	5
NR1H3	PDE4D	PADI4	PDE4D	AKT2	IGF1	PADI4	ANDR		ESR1	5
FKB1B	CD5R1	EPHB4	TYSY	TGFB2	GSTZ1	HYES	ADA17		MET	5
LKHA4	DAPK1	CP2C9	SRC	PARP1	HSP90AA1	TGFB2	HSPA8		IVD	4
RXRA	TIE2	CBS	KC1G2	GSTT2	GSR	ALBU	GSTT2		CD5R1	4
ALBU	PDE3B	DAPK1	IL2	NR1H4	PPIA	CD5R1	UCK2		NR1I2	4
MMP12	NR1H2	NOS2	ADA17	UROK	RAP2A	CDK2	ERR3		OTC	4
OTC	LEG3	FKB1A	CDK2	IL2	YARS1	ADA17	ITK		SHBG	4
MMP3	GSTT2	CTNA1	ALBU	MMP12	ERI1	FA7	ADAM17		KDR	4
HDAC8	LKHA4	BCL2L1	NR1H2	GSTM1	SULT2B1	IL2	HSD17B1		NOS2	4
ADA17	MAPK10	NGAL	UROK	BHMT	DCPS	NR1H2	CSK		RARA	4
KIT	WASP	PPARA	GSTT2	HYES	HPRT1	PDE3B	PLK1		PLA2G2A	4
SHBG	ADA17	ESR2	HYES	ST1E1	FGFR2	GSTT2	NR1I2		ALDR	4
SULT2A1	TK1	SRC	PDE3B	KIF11	GM2A	NR1H4	SULT2B1		CCNA2	4
GCR	PARP1	AURKA	CATS	HMOX1	BCL2L1	HPN	FA11		HPN	4
TGFB2	PADI4	WARS1	PARP1	PPARD	ARL5A	CATS	CP2C9		VGFR2	3
PDE5A	SRC	CHK1	MK01	KC1G2	WARS1	MAPK10	PIM1		GSTA1	3
GSTP1	NR1H4	ITK	LKHA4	NR1H2	UAP1	LKHA4	MMP8		EPHB4	3
TRYB2	PLA2G2A	KC1G2	TK1	PDE3B	THRA	PARP1	NOS3		NR1H3	3
	MP2K1	CHIT1	CTSF	EPHB4	SDS	PDE4D	ANXA5		SULT2A1	3
	ATS4	ERG7	PLA2G2A	NR1I2	NMNAT1	TK1	PAK7		CP2C8	3
	IVD	PPARG	HPN	CATS	SRM	UROK	PIK3R1		CCNT1	3
	NR1H3	CCNA2	PDE5A	GSTZ1	TRDMT1	PPARA	TGM3		WARS1	3
		HEXB	WASP	IMDH1	DOT1L	CTSF	ALDH2		WASP	3
		ESRRG	PPARA	KIT	RND3	NR1H3	LEG2		ITK	3
		AKR1C1		SOD2	RNASE2	IVD	GSR		MMP13	3
		CASP3		PDE5A	KAT2B	ADK	BLVRB		DPEP1	3
		PYR5		ERR3	TTHY		ALDR		RENI	3
		SEC14L2		HXK1	MMP12		AK1C2		FA7	3
		MMP2		CDK2	CATS		PPCDC		TTHY	3
		FKB1B		HSD11B1	NR1I2		A1AT		EIF4E	3
		TRAPPC3		PDPK1			CAH2		LYZ	3
		GSTT2		SULT2A1			HAGH		GSR	3
		HMOX1		MET			GCR		CRABP2	3
		VDR		LKHA4			CRABP2		ADORA2A	3
		CASP1		GSTP1			RARA		PPARA	3
		AMY1A					PYGL		KC1G2	3
		PRGR					B3GA1		CHIT1	3
		BLVRB					IGF1		PRGR	3
		RORA					TK1		ABO	3
		PDE3B					MK08		NOS3	3
		ACADM					TYSY		UROK	3
		PLA2G2A					AMY1A		DHI1	2
		PDK2					MMP12		KIT	2
		TK1					FNTA		GCR	2
		ABO					DPP4		MP2K1	2
		BACE1					PTN1		ERBB4	2
		GSTA3					MK10		BHMT	2
		MP2K1					XIAP		GM2A	2
							ITPKA		FNTA	2
							PDE4B		GCDH	2
							KSYK		HXK4	2
							NR1H2		HNMT	2
							CDK7		TGM3	2
							PDE5A		MIF	2
							PUR2		EST1	2
							AMD1		BCL2L1	2
							CFAB		ESR2	2
							MTAP		HEXB	2
							CAH12		AKR1C1	2
							PRKACA		CASP3	2
									SEC14L2	2
									AMY1A	2
									HSPA8	2
									ST1E1	2
									GSTZ1	2
									ERR3	2
									PDPK1	2
									ADH1C	2
									PIK3R1	2
									PCK1	2
									PPP1CC	2
									HAGH	2
									UCK2	2
									HSD17B1	2
									IGF1	2
									YARS1	2
									SULT2B1	2
									FGFR2	2
									ADK	2
									MMP3	1
									HDAC8	1
									ATS4	1
									LEG3	1
									PK3CG	1
									PLA2G10	1
									FABP5	1
									EPCR	1
									GLYC	1
									MCR	1
									CBS	1
									NGAL	1
									ESRRG	1
									MMP2	1
									RORA	1
									ACADM	1
									PDK2	1
									CD1A	1
									MK01	1
									BST1	1
									PGR	1
									F10	1
									AKT2	1
									GSTM1	1
									IMDH1	1
									HXK1	1
									HNF4G	1
									FECH	1
									MAPKAPK2	1
									RFK	1
									PCTP	1
									S100A9	1
									HADH	1
									MTHFD1	1
									TTPA	1
									CA2	1
									BCAT2	1
									NT5M	1
									Arl5b	1
									HSP90AA1	1
									PPIA	1
									RAP2A	1
									ERI1	1
									DCPS	1
									HPRT1	1
									ARL5A	1
									UAP1	1
									THRA	1
									SDS	1
									NMNAT1	1
									SRM	1
									TRDMT1	1
									DOT1L	1
									RND3	1
									RNASE2	1
									KAT2B	1
									THRB	1
									HCK	1
									LGUL	1
									AOFB	1
									GRB2	1
									STAT1	1
									CATB	1
									FABP6	1
									GSTM2	1
									MMP9	1
									FIBG	1
									NQO2	1
									DCK	1
									DUT	1
									MDM2	1
									MMP7	1
									RXRB	1
									ADAM17	1
									CSK	1
									PLK1	1
									FA11	1
									MMP8	1
									ANXA5	1
									ALDH2	1
									LEG2	1
									AK1C2	1
									PPCDC	1
									A1AT	1
									B3GA1	1

## Sheet: NSCLC & PharMapper Overlap
NSCLC Genes
Symbol	Description	Category	GIFtS	GC id	Score ▼		PharMapper Filtered Candidates				Kinase
TP53	Tumor Protein P53	Protein Coding	54	GC17M007661	352.66		FGFR1	ü			Tyrosine-protein kinase	Kinase	Nuclear Receptor	Enzyme	Protease	Other
EGFR	Epidermal Growth Factor Receptor	Protein Coding	54	GC07P055019	329.35		PYRD	x			FGFR1	TK1	AR	PARP1	BIRC7	IL2
BRCA2	BRCA2 DNA Repair Associated	Protein Coding	50	GC13P032315	261.58		NEP	x			ABL1	JAK2		DPP4	CASP1
KRAS	KRAS Proto-Oncogene, GTPase	Protein Coding	52	GC12M025204	260.64		PITPNA	x			IGF1R	GSK3B
PTEN	Phosphatase And Tensin Homolog	Protein Coding	53	GC10P087863	259.79		TK1	ü			SRC	MAPK14
BRCA1	BRCA1 DNA Repair Associated	Protein Coding	51	GC17M043044	241.78		JAK2	ü				BRAF1
MET	MET Proto-Oncogene, Receptor Tyrosine Kinase	Protein Coding	54	GC07P116672	228.07		GSK3B	ü				PIM1
PIK3CA	Phosphatidylinositol-4,5-Bisphosphate 3-Kinase Catalytic Subunit Alpha	Protein Coding	53	GC03P179148	223.71		ABL1	ü				DAPK1
ERBB2	Erb-B2 Receptor Tyrosine Kinase 2	Protein Coding	54	GC17P039687	223.55		PTN1	x				CDK2
BRAF	B-Raf Proto-Oncogene, Serine/Threonine Kinase	Protein Coding	54	GC07M140717	222.88		AR	ü
AKT1	AKT Serine/Threonine Kinase 1	Protein Coding	54	GC14M104769	205.40		AK1C3	x
ATM	ATM Serine/Threonine Kinase	Protein Coding	54	GC11P108222	202.78		HMDH	x
CDH1	Cadherin 1	Protein Coding	51	GC16P068737	199.40		CATK	x
CDKN2A	Cyclin Dependent Kinase Inhibitor 2A	Protein Coding	52	GC09M021967	197.91		MAPK14	ü		Total	4	8	1	2	2	1
ALK	ALK Receptor Tyrosine Kinase	Protein Coding	52	GC02M029190	178.79		PAK7	x		Percentage (%)	22.2222	44.4444	5.55556	11.1111	11.1111	5.55556
APC	APC Regulator Of WNT Signaling Pathway	Protein Coding	49	GC05P112707	170.93		DPP4	ü
NRAS	NRAS Proto-Oncogene, GTPase	Protein Coding	50	GC01M114704	162.08		CBR1	x
CASP8	Caspase 8	Protein Coding	52	GC02P201233	161.34		MK08	x		In red: proteins that do not overlap
CHEK2	Checkpoint Kinase 2	Protein Coding	54	GC22M028687	159.58		BRAF1	ü		In green: proteins that do overlap
RB1	RB Transcriptional Corepressor 1	Protein Coding	49	GC13P048303	159.53		BIRC7	ü
MSH2	MutS Homolog 2	Protein Coding	49	GC02P047402	159.19		PIM1	ü
CTNNB1	Catenin Beta 1	Protein Coding	54	GC03P041236	157.97		HYES	x
MLH1	MutL Homolog 1	Protein Coding	49	GC03P036993	157.10		IGF1R	ü
STK11	Serine/Threonine Kinase 11	Protein Coding	50	GC19P001177	148.16		CTNA1	x
MSH6	MutS Homolog 6	Protein Coding	51	GC02P047695	147.36		DAPK1	ü
MAP2K1	Mitogen-Activated Protein Kinase Kinase 1	Protein Coding	54	GC15P066386	144.94		CASP1	ü
CCND1	Cyclin D1	Protein Coding	52	GC11P069641	143.87		CP2C9	x
FASLG	Fas Ligand	Protein Coding	48	GC01P172628	142.47		SRC	ü
HRAS	HRas Proto-Oncogene, GTPase	Protein Coding	52	GC11M001078	139.14		FKB1A	x
KIT	KIT Proto-Oncogene, Receptor Tyrosine Kinase	Protein Coding	53	GC04P054657	138.48		CHK1	x
NBN	Nibrin	Protein Coding	48	GC08M089933	134.86		GSTT2	x
RET	Ret Proto-Oncogene	Protein Coding	54	GC10P043081	130.43		CATS	x
FGFR3	Fibroblast Growth Factor Receptor 3	Protein Coding	55	GC04P001795	130.02		CDK2	ü
DICER1	Dicer 1, Ribonuclease III	Protein Coding	48	GC14M095086	129.49		PARP1	ü
PMS2	PMS1 Homolog 2, Mismatch Repair System Component	Protein Coding	49	GC07M005973	127.34		PYGL	x
TERT	Telomerase Reverse Transcriptase	Protein Coding	52	GC05M001253	126.76		IL2	ü
SMAD4	SMAD Family Member 4	Protein Coding	51	GC18P051028	126.34		GSTA3	x
ROS1	ROS Proto-Oncogene 1, Receptor Tyrosine Kinase	Protein Coding	45	GC06M117287	123.50
MYC	MYC Proto-Oncogene, BHLH Transcription Factor	Protein Coding	51	GC08P127735	121.17		Total Overlaps	18
IL6	Interleukin 6	Protein Coding	50	GC07P022725	118.14
STAT3	Signal Transducer And Activator Of Transcription 3	Protein Coding	53	GC17M042313	117.42
TGFB1	Transforming Growth Factor Beta 1	Protein Coding	52	GC19M041301	115.55
BARD1	BRCA1 Associated RING Domain 1	Protein Coding	47	GC02M214725	114.04
IRF1	Interferon Regulatory Factor 1	Protein Coding	47	GC05M132440	113.11
ESR1	Estrogen Receptor 1	Protein Coding	53	GC06P151656	111.55
PRKN	Parkin RBR E3 Ubiquitin Protein Ligase	Protein Coding	40	GC06M161348	111.41
VEGFA	Vascular Endothelial Growth Factor A	Protein Coding	49	GC06P043770	111.07
BAX	BCL2 Associated X, Apoptosis Regulator	Protein Coding	49	GC19P048954	111.07
ERCC6	ERCC Excision Repair 6, Chromatin Remodeling Factor	Protein Coding	46	GC10M049454	110.86
TNF	Tumor Necrosis Factor	Protein Coding	51	GC06P055202	110.79
FGFR2	Fibroblast Growth Factor Receptor 2	Protein Coding	54	GC10M121478	108.83
CDK4	Cyclin Dependent Kinase 4	Protein Coding	54	GC12M057743	107.89
MTOR	Mechanistic Target Of Rapamycin Kinase	Protein Coding	54	GC01M011106	107.72
CDKN1B	Cyclin Dependent Kinase Inhibitor 1B	Protein Coding	48	GC12P012722	107.48
TSC2	TSC Complex Subunit 2	Protein Coding	50	GC16P005579	106.90
EPCAM	Epithelial Cell Adhesion Molecule	Protein Coding	48	GC02P047345	106.89
BCL2	BCL2 Apoptosis Regulator	Protein Coding	51	GC18M063123	106.55
VHL	Von Hippel-Lindau Tumor Suppressor	Protein Coding	47	GC03P011015	106.49
POLE	DNA Polymerase Epsilon, Catalytic Subunit	Protein Coding	50	GC12M132637	105.65
PTCH1	Patched 1	Protein Coding	51	GC09M095442	103.89
PTPRC	Protein Tyrosine Phosphatase Receptor Type C	Protein Coding	51	GC01P198607	103.67
TGFBR2	Transforming Growth Factor Beta Receptor 2	Protein Coding	51	GC03P030623	103.63
NF1	Neurofibromin 1	Protein Coding	50	GC17P031094	103.44
IL1B	Interleukin 1 Beta	Protein Coding	49	GC02M112829	102.18
SLC22A18	Solute Carrier Family 22 Member 18	Protein Coding	43	GC11P002899	101.66
SMARCA4	SWI/SNF Related, Matrix Associated, Actin Dependent Regulator Of Chromatin, Subfamily A, Member 4	Protein Coding	50	GC19P010932	100.81
MUTYH	MutY DNA Glycosylase	Protein Coding	45	GC01M045329	100.08
PPP2R1B	Protein Phosphatase 2 Scaffold Subunit Abeta	Protein Coding	47	GC11M111695	99.16
FAS	Fas Cell Surface Death Receptor	Protein Coding	51	GC10P088969	98.74
TSC1	TSC Complex Subunit 1	Protein Coding	48	GC09M132891	98.50
MDM2	MDM2 Proto-Oncogene	Protein Coding	53	GC12P068808	98.21
EGF	Epidermal Growth Factor	Protein Coding	51	GC04P109912	97.87
JAK3	Janus Kinase 3	Protein Coding	52	GC19M017824	96.81
RAD51C	RAD51 Paralog C	Protein Coding	44	GC17P058692	96.38
CDKN1A	Cyclin Dependent Kinase Inhibitor 1A	Protein Coding	50	GC06P055348	96.18
NKX2-1	NK2 Homeobox 1	Protein Coding	47	GC14M036516	94.41
CYP2A6	Cytochrome P450 Family 2 Subfamily A Member 6	Protein Coding	48	GC19M040843	94.37
SRC	SRC Proto-Oncogene, Non-Receptor Tyrosine Kinase	Protein Coding	52	GC20P037344	93.88
PIK3R1	Phosphoinositide-3-Kinase Regulatory Subunit 1	Protein Coding	51	GC05P068215	93.41
PPARG	Peroxisome Proliferator Activated Receptor Gamma	Protein Coding	53	GC03P012287	93.28
JAK2	Janus Kinase 2	Protein Coding	54	GC09P004985	91.76
PTPN11	Protein Tyrosine Phosphatase Non-Receptor Type 11	Protein Coding	54	GC12P112418	90.76
MXRA5	Matrix Remodeling Associated 5	Protein Coding	32	GC0XM003308	90.75
IL10	Interleukin 10	Protein Coding	48	GC01M206767	90.67
MAPK1	Mitogen-Activated Protein Kinase 1	Protein Coding	52	GC22M021754	89.31
CXCL8	C-X-C Motif Chemokine Ligand 8	Protein Coding	42	GC04P073740	89.08
MAP3K8	Mitogen-Activated Protein Kinase Kinase Kinase 8	Protein Coding	47	GC10P030458	88.97
EP300	E1A Binding Protein P300	Protein Coding	51	GC22P041091	88.78
LRRC56	Leucine Rich Repeat Containing 56	Protein Coding	36	GC11P000518	88.51
CASP3	Caspase 3	Protein Coding	51	GC04M184627	88.11
CD274	CD274 Molecule	Protein Coding	45	GC09P005450	88.10
AR	Androgen Receptor	Protein Coding	53	GC0XP067544	87.92
MUC1	Mucin 1, Cell Surface Associated	Protein Coding	47	GC01M155185	87.29
NOTCH1	Notch Receptor 1	Protein Coding	51	GC09M136705	87.07
AXIN2	Axin 2	Protein Coding	49	GC17M065528	86.77
BAP1	BRCA1 Associated Protein 1	Protein Coding	47	GC03M052401	86.28
CTLA4	Cytotoxic T-Lymphocyte Associated Protein 4	Protein Coding	46	GC02P203867	85.10
CXCR4	C-X-C Motif Chemokine Receptor 4	Protein Coding	52	GC02M136114	84.97
FGFR1	Fibroblast Growth Factor Receptor 1	Protein Coding	55	GC08M038400	84.75
RAD51	RAD51 Recombinase	Protein Coding	53	GC15P040694	84.16
IFNG	Interferon Gamma	Protein Coding	48	GC12M068154	84.05
MEN1	Menin 1	Protein Coding	47	GC11M064803	83.51
IGF2	Insulin Like Growth Factor 2	Protein Coding	48	GC11M002130	83.34
HIF1A	Hypoxia Inducible Factor 1 Subunit Alpha	Protein Coding	48	GC14P061695	82.97
MMP9	Matrix Metallopeptidase 9	Protein Coding	54	GC20P046008	82.89
ERCC2	ERCC Excision Repair 2, TFIIH Core Complex Helicase Subunit	Protein Coding	48	GC19M045349	82.88
TP73	Tumor Protein P73	Protein Coding	46	GC01P003652	82.55
ABCB1	ATP Binding Cassette Subfamily B Member 1	Protein Coding	52	GC07M087504	82.37
NFKB1	Nuclear Factor Kappa B Subunit 1	Protein Coding	52	GC04P102501	82.27
BCL10	BCL10 Immune Signaling Adaptor	Protein Coding	45	GC01M085265	82.22
MMP2	Matrix Metallopeptidase 2	Protein Coding	54	GC16P055390	81.94
CD44	CD44 Molecule (Indian Blood Group)	Protein Coding	48	GC11P035139	81.60
FBXW7	F-Box And WD Repeat Domain Containing 7	Protein Coding	45	GC04M152321	81.05
RAD50	RAD50 Double Strand Break Repair Protein	Protein Coding	50	GC05P132556	80.94
GATA2	GATA Binding Protein 2	Protein Coding	48	GC03M128479	80.89
PTGS2	Prostaglandin-Endoperoxide Synthase 2	Protein Coding	49	GC01M186640	80.53
PDGFRA	Platelet Derived Growth Factor Receptor Alpha	Protein Coding	55	GC04P054229	80.40
PGBD3	PiggyBac Transposable Element Derived 3	Protein Coding	28	GC10M049517	80.36
KDR	Kinase Insert Domain Receptor	Protein Coding	54	GC04M055078	80.24
IL7R	Interleukin 7 Receptor	Protein Coding	47	GC05P035852	79.83
SLMAP	Sarcolemma Associated Protein	Protein Coding	39	GC03P057797	79.70
CTNNA1	Catenin Alpha 1	Protein Coding	48	GC05P138613	79.62
FHIT	Fragile Histidine Triad Diadenosine Triphosphatase	Protein Coding	45	GC03M059747	79.56
IL2	Interleukin 2	Protein Coding	45	GC04M122451	78.61
ERCC1	ERCC Excision Repair 1, Endonuclease Non-Catalytic Subunit	Protein Coding	47	GC19M046972	77.89
TNFRSF10B	TNF Receptor Superfamily Member 10b	Protein Coding	51	GC08M023020	77.70
STAT1	Signal Transducer And Activator Of Transcription 1	Protein Coding	54	GC02M190908	77.48
BIRC5	Baculoviral IAP Repeat Containing 5	Protein Coding	47	GC17P078214	76.77
PDCD1	Programmed Cell Death 1	Protein Coding	48	GC02M241849	76.31
MSH3	MutS Homolog 3	Protein Coding	44	GC05P080654	76.26
JUN	Jun Proto-Oncogene, AP-1 Transcription Factor Subunit	Protein Coding	50	GC01M058780	75.41
ADA	Adenosine Deaminase	Protein Coding	52	GC20M044620	75.21
RAF1	Raf-1 Proto-Oncogene, Serine/Threonine Kinase	Protein Coding	54	GC03M012583	75.10
IGF1R	Insulin Like Growth Factor 1 Receptor	Protein Coding	55	GC15P098648	74.64
SETD2	SET Domain Containing 2, Histone Lysine Methyltransferase	Protein Coding	47	GC03M047033	74.33
BMPR1A	Bone Morphogenetic Protein Receptor Type 1A	Protein Coding	51	GC10P086756	74.32
ITGB1	Integrin Subunit Beta 1	Protein Coding	51	GC10M032890	74.03
MMP1	Matrix Metallopeptidase 1	Protein Coding	52	GC11M102810	73.62
CEACAM5	CEA Cell Adhesion Molecule 5	Protein Coding	42	GC19P041709	73.40
TP63	Tumor Protein P63	Protein Coding	49	GC03P189598	73.33
XRCC3	X-Ray Repair Cross Complementing 3	Protein Coding	43	GC14M103697	73.15
AURKA	Aurora Kinase A	Protein Coding	52	GC20M056370	73.01
FGF2	Fibroblast Growth Factor 2	Protein Coding	48	GC04P122826	72.83
DDR2	Discoidin Domain Receptor Tyrosine Kinase 2	Protein Coding	51	GC01P162631	72.79
ABL1	ABL Proto-Oncogene 1, Non-Receptor Tyrosine Kinase	Protein Coding	53	GC09P130713	72.52
BCL2L1	BCL2 Like 1	Protein Coding	47	GC20M031664	72.41
SMARCB1	SWI/SNF Related, Matrix Associated, Actin Dependent Regulator Of Chromatin, Subfamily B, Member 1	Protein Coding	46	GC22P023786	72.23
CSF3	Colony Stimulating Factor 3	Protein Coding	40	GC17P040015	72.04
XRCC1	X-Ray Repair Cross Complementing 1	Protein Coding	44	GC19M043543	71.91
NFE2L2	Nuclear Factor, Erythroid 2 Like 2	Protein Coding	50	GC02M177227	71.59
KLF6	Kruppel Like Factor 6	Protein Coding	44	GC10M003779	71.36
IL4	Interleukin 4	Protein Coding	46	GC05P132673	71.10
WT1	WT1 Transcription Factor	Protein Coding	50	GC11M032365	70.98
MRE11	MRE11 Homolog, Double Strand Break Repair Nuclease	Protein Coding	42	GC11M094875	70.95
KITLG	KIT Ligand	Protein Coding	45	GC12M088492	70.90
XRCC2	X-Ray Repair Cross Complementing 2	Protein Coding	43	GC07M152644	70.63
HGF	Hepatocyte Growth Factor	Protein Coding	52	GC07M081699	70.61
CAV1	Caveolin 1	Protein Coding	48	GC07P116524	70.44
OGG1	8-Oxoguanine DNA Glycosylase	Protein Coding	47	GC03P009751	70.42
NFKBIA	NFKB Inhibitor Alpha	Protein Coding	51	GC14M035401	70.21
SOX9	SRY-Box Transcription Factor 9	Protein Coding	48	GC17P072121	70.19
PCNA	Proliferating Cell Nuclear Antigen	Protein Coding	52	GC20M005114	70.16
RAG2	Recombination Activating 2	Protein Coding	43	GC11M036575	70.05
FGFR4	Fibroblast Growth Factor Receptor 4	Protein Coding	52	GC05P177086	69.97
XIAP	X-Linked Inhibitor Of Apoptosis	Protein Coding	50	GC0XP123859	69.61
DLEC1	DLEC1 Cilia And Flagella Associated Protein	Protein Coding	38	GC03P038038	69.48
NCAM1	Neural Cell Adhesion Molecule 1	Protein Coding	47	GC11P112961	69.30
MAPK8	Mitogen-Activated Protein Kinase 8	Protein Coding	51	GC10P048306	69.03
CDK2	Cyclin Dependent Kinase 2	Protein Coding	52	GC12P055966	68.38
IGF1	Insulin Like Growth Factor 1	Protein Coding	50	GC12M102395	68.17
GSTP1	Glutathione S-Transferase Pi 1	Protein Coding	51	GC11P067583	68.10
CXCL12	C-X-C Motif Chemokine Ligand 12	Protein Coding	46	GC10M044294	67.94
GSTM1	Glutathione S-Transferase Mu 1	Protein Coding	43	GC01P109687	67.75
PDGFRB	Platelet Derived Growth Factor Receptor Beta	Protein Coding	55	GC05M150113	67.43
CYP1A1	Cytochrome P450 Family 1 Subfamily A Member 1	Protein Coding	48	GC15M074719	67.43
MGMT	O-6-Methylguanine-DNA Methyltransferase	Protein Coding	50	GC10P129467	66.78
ERBB3	Erb-B2 Receptor Tyrosine Kinase 3	Protein Coding	54	GC12P056376	66.65
SPP1	Secreted Phosphoprotein 1	Protein Coding	47	GC04P087975	66.60
CASP9	Caspase 9	Protein Coding	48	GC01M015491	66.09
RELA	RELA Proto-Oncogene, NF-KB Subunit	Protein Coding	51	GC11M065653	65.75
ICAM1	Intercellular Adhesion Molecule 1	Protein Coding	51	GC19P010270	65.68
PTK2	Protein Tyrosine Kinase 2	Protein Coding	48	GC08M140657	65.66
BCL6	BCL6 Transcription Repressor	Protein Coding	45	GC03M187721	65.58
MCL1	MCL1 Apoptosis Regulator, BCL2 Family Member	Protein Coding	48	GC01M150561	65.39
IDH1	Isocitrate Dehydrogenase (NADP(+)) 1	Protein Coding	53	GC02M208236	65.29
RARB	Retinoic Acid Receptor Beta	Protein Coding	51	GC03P024830	65.22
IL2RA	Interleukin 2 Receptor Subunit Alpha	Protein Coding	51	GC10M006010	65.10
ESR2	Estrogen Receptor 2	Protein Coding	50	GC14M064084	65.06
FOXP3	Forkhead Box P3	Protein Coding	47	GC0XM049250	64.78
MLH3	MutL Homolog 3	Protein Coding	43	GC14M075013	64.75
ENO2	Enolase 2	Protein Coding	48	GC12P006913	64.71
PARP1	Poly(ADP-Ribose) Polymerase 1	Protein Coding	50	GC01M226360	64.61
TLR2	Toll Like Receptor 2	Protein Coding	52	GC04P153684	64.55
KRT19	Keratin 19	Protein Coding	46	GC17M041523	64.44
CDK6	Cyclin Dependent Kinase 6	Protein Coding	54	GC07M092604	64.39
CSF2	Colony Stimulating Factor 2	Protein Coding	44	GC05P132073	64.37
CD4	CD4 Molecule	Protein Coding	50	GC12P006786	64.31
EZH2	Enhancer Of Zeste 2 Polycomb Repressive Complex 2 Subunit	Protein Coding	54	GC07M148807	64.24
CCL2	C-C Motif Chemokine Ligand 2	Protein Coding	49	GC17P034255	64.13
TNFSF10	TNF Superfamily Member 10	Protein Coding	47	GC03M172505	63.94
CDKN2B	Cyclin Dependent Kinase Inhibitor 2B	Protein Coding	48	GC09M022002	63.84
FN1	Fibronectin 1	Protein Coding	50	GC02M215360	63.79
RHOA	Ras Homolog Family Member A	Protein Coding	48	GC03M049359	63.74
CDK1	Cyclin Dependent Kinase 1	Protein Coding	47	GC10P060772	63.73
RAC1	Rac Family Small GTPase 1	Protein Coding	50	GC07P006377	63.40
HLA-DRB1	Major Histocompatibility Complex, Class II, DR Beta 1	Protein Coding	48	GC06M032578	63.26
ABCC1	ATP Binding Cassette Subfamily C Member 1	Protein Coding	50	GC16P015949	63.17
AKT2	AKT Serine/Threonine Kinase 2	Protein Coding	54	GC19M040230	63.10
RUNX1	RUNX Family Transcription Factor 1	Protein Coding	49	GC21M034787	62.86
RASSF1	Ras Association Domain Family Member 1	Protein Coding	45	GC03M050329	62.82
MAPK3	Mitogen-Activated Protein Kinase 3	Protein Coding	50	GC16M031188	62.63
ABCG2	ATP Binding Cassette Subfamily G Member 2 (Junior Blood Group)	Protein Coding	51	GC04M088090	62.32
MAPK14	Mitogen-Activated Protein Kinase 14	Protein Coding	52	GC06P055339	62.24
MYCN	MYCN Proto-Oncogene, BHLH Transcription Factor	Protein Coding	47	GC02P015949	61.88
PLAU	Plasminogen Activator, Urokinase	Protein Coding	52	GC10P073909	61.86
ING1	Inhibitor Of Growth Family Member 1	Protein Coding	44	GC13P110712	61.83
CD40	CD40 Molecule	Protein Coding	48	GC20P046118	61.65
FLT3	Fms Related Receptor Tyrosine Kinase 3	Protein Coding	53	GC13M028003	61.60
TGFBR1	Transforming Growth Factor Beta Receptor 1	Protein Coding	54	GC09P099104	61.34
FLT1	Fms Related Receptor Tyrosine Kinase 1	Protein Coding	51	GC13M028300	61.31
SMAD3	SMAD Family Member 3	Protein Coding	50	GC15P067063	61.30
TYMS	Thymidylate Synthetase	Protein Coding	48	GC18P000657	61.26
PROM1	Prominin 1	Protein Coding	45	GC04M015965	61.14
KRT7	Keratin 7	Protein Coding	43	GC12P052232	60.99
IL1RN	Interleukin 1 Receptor Antagonist	Protein Coding	48	GC02P116694	60.83
SOX2	SRY-Box Transcription Factor 2	Protein Coding	48	GC03P181711	60.75
SLC2A1	Solute Carrier Family 2 Member 1	Protein Coding	53	GC01M042925	60.64
TGFA	Transforming Growth Factor Alpha	Protein Coding	46	GC02M070447	60.53
ITGA3	Integrin Subunit Alpha 3	Protein Coding	47	GC17P050055	60.20
VEGFC	Vascular Endothelial Growth Factor C	Protein Coding	48	GC04M176683	60.16
CFTR	CF Transmembrane Conductance Regulator	Protein Coding	52	GC07P117287	60.14
BUB1B	BUB1 Mitotic Checkpoint Serine/Threonine Kinase B	Protein Coding	50	GC15P040161	60.04
CYCS	Cytochrome C, Somatic	Protein Coding	49	GC07M025118	59.96
ENG	Endoglin	Protein Coding	47	GC09M127815	59.88
B2M	Beta-2-Microglobulin	Protein Coding	49	GC15P044711	59.83
CHGA	Chromogranin A	Protein Coding	43	GC14P092925	59.73
PDGFB	Platelet Derived Growth Factor Subunit B	Protein Coding	50	GC22M049027	59.53
PRKCA	Protein Kinase C Alpha	Protein Coding	52	GC17P066302	59.43
POU5F1	POU Class 5 Homeobox 1	Protein Coding	47	GC06M046826	59.42
DNMT1	DNA Methyltransferase 1	Protein Coding	51	GC19M010133	59.41
ERBB4	Erb-B2 Receptor Tyrosine Kinase 4	Protein Coding	55	GC02M211375	59.26
TLR4	Toll Like Receptor 4	Protein Coding	51	GC09P117704	59.16
SP1	Sp1 Transcription Factor	Protein Coding	45	GC12P053380	59.08
VIM	Vimentin	Protein Coding	51	GC10P017227	58.96
E2F1	E2F Transcription Factor 1	Protein Coding	44	GC20M033675	58.91
CASP10	Caspase 10	Protein Coding	48	GC02P201182	58.75
CCNA2	Cyclin A2	Protein Coding	46	GC04M121816	58.62
WWOX	WW Domain Containing Oxidoreductase	Protein Coding	48	GC16P078099	58.54
IL3	Interleukin 3	Protein Coding	44	GC05P132060	58.50
MAX	MYC Associated Factor X	Protein Coding	48	GC14M065009	58.49
TOP2A	DNA Topoisomerase II Alpha	Protein Coding	51	GC17M040388	58.47
PECAM1	Platelet And Endothelial Cell Adhesion Molecule 1	Protein Coding	41	GC17M064319	58.35
NQO1	NAD(P)H Quinone Dehydrogenase 1	Protein Coding	50	GC16M069706	58.30
KEAP1	Kelch Like ECH Associated Protein 1	Protein Coding	48	GC19M010486	58.28
CDC42	Cell Division Cycle 42	Protein Coding	51	GC01P022112	58.16
HLA-G	Major Histocompatibility Complex, Class I, G	Protein Coding	45	GC06P055150	58.10
HOXB13	Homeobox B13	Protein Coding	44	GC17M048725	58.02
FLT4	Fms Related Receptor Tyrosine Kinase 4	Protein Coding	52	GC05M180607	57.73
ETV6	ETS Variant Transcription Factor 6	Protein Coding	47	GC12P011649	57.65
RARA	Retinoic Acid Receptor Alpha	Protein Coding	51	GC17P040309	57.62
CADM1	Cell Adhesion Molecule 1	Protein Coding	43	GC11M115169	57.56
GNAS	GNAS Complex Locus	Protein Coding	51	GC20P058839	57.47
HAVCR2	Hepatitis A Virus Cellular Receptor 2	Protein Coding	44	GC05M157063	57.46
PIK3CG	Phosphatidylinositol-4,5-Bisphosphate 3-Kinase Catalytic Subunit Gamma	Protein Coding	49	GC07P106865	57.41
KRT18	Keratin 18	Protein Coding	49	GC12P052948	57.41
DNMT3A	DNA Methyltransferase 3 Alpha	Protein Coding	52	GC02M025228	57.33
ZAP70	Zeta Chain Of T Cell Receptor Associated Protein Kinase 70	Protein Coding	52	GC02P097696	57.28
FOS	Fos Proto-Oncogene, AP-1 Transcription Factor Subunit	Protein Coding	51	GC14P075278	57.11
HSP90AA1	Heat Shock Protein 90 Alpha Family Class A Member 1	Protein Coding	48	GC14M102080	57.04
IDH2	Isocitrate Dehydrogenase (NADP(+)) 2	Protein Coding	52	GC15M090083	56.81
PRKCD	Protein Kinase C Delta	Protein Coding	54	GC03P053156	56.51
YAP1	Yes1 Associated Transcriptional Regulator	Protein Coding	48	GC11P102110	56.38
MKI67	Marker Of Proliferation Ki-67	Protein Coding	45	GC10M128096	56.34
ALB	Albumin	Protein Coding	50	GC04P073397	55.95
ERCC4	ERCC Excision Repair 4, Endonuclease Catalytic Subunit	Protein Coding	46	GC16P013920	55.84
CCNB1	Cyclin B1	Protein Coding	47	GC05P069167	55.80
GLI1	GLI Family Zinc Finger 1	Protein Coding	48	GC12P057460	55.71
CD28	CD28 Molecule	Protein Coding	47	GC02P203706	55.69
CCR6	C-C Motif Chemokine Receptor 6	Protein Coding	45	GC06P167111	55.59
EPHB2	EPH Receptor B2	Protein Coding	52	GC01P022710	55.49
TOP1	DNA Topoisomerase I	Protein Coding	49	GC20P041028	55.47
GJA1	Gap Junction Protein Alpha 1	Protein Coding	51	GC06P121436	55.35
IKBKB	Inhibitor Of Nuclear Factor Kappa B Kinase Subunit Beta	Protein Coding	53	GC08P042271	55.24
XPA	XPA, DNA Damage Recognition And Repair Factor	Protein Coding	47	GC09M097654	55.20
BIRC3	Baculoviral IAP Repeat Containing 3	Protein Coding	47	GC11P102317	55.20
CDH2	Cadherin 2	Protein Coding	53	GC18M027950	55.15
MMP14	Matrix Metallopeptidase 14	Protein Coding	52	GC14P026302	55.09
IGFBP3	Insulin Like Growth Factor Binding Protein 3	Protein Coding	45	GC07M045912	55.04
SYP	Synaptophysin	Protein Coding	44	GC0XM049187	55.02
PLK1	Polo Like Kinase 1	Protein Coding	50	GC16P023958	54.97
NPM1	Nucleophosmin 1	Protein Coding	50	GC05P171387	54.95
POT1	Protection Of Telomeres 1	Protein Coding	44	GC07M124822	54.94
CREB1	CAMP Responsive Element Binding Protein 1	Protein Coding	50	GC02P207529	54.93
ARID1A	AT-Rich Interaction Domain 1A	Protein Coding	45	GC01P026693	54.88
CD34	CD34 Molecule	Protein Coding	44	GC01M207880	54.68
INS	Insulin	Protein Coding	48	GC11M002159	54.65
SFTPC	Surfactant Protein C	Protein Coding	44	GC08P022156	54.59
PLAUR	Plasminogen Activator, Urokinase Receptor	Protein Coding	45	GC19M043646	54.47
SHH	Sonic Hedgehog Signaling Molecule	Protein Coding	50	GC07M155799	54.38
NME1	NME/NM23 Nucleoside Diphosphate Kinase 1	Protein Coding	47	GC17P051154	54.36
THBS1	Thrombospondin 1	Protein Coding	45	GC15P039581	54.32
MUC16	Mucin 16, Cell Surface Associated	Protein Coding	37	GC19M008848	54.25
CREBBP	CREB Binding Protein	Protein Coding	52	GC16M003745	54.24
MSR1	Macrophage Scavenger Receptor 1	Protein Coding	47	GC08M016107	54.23
BUB1	BUB1 Mitotic Checkpoint Serine/Threonine Kinase	Protein Coding	50	GC02M110637	54.08
SMO	Smoothened, Frizzled Class Receptor	Protein Coding	50	GC07P130058	54.05
CHEK1	Checkpoint Kinase 1	Protein Coding	50	GC11P125625	54.04
CYP1B1	Cytochrome P450 Family 1 Subfamily B Member 1	Protein Coding	49	GC02M038066	54.02
TYMP	Thymidine Phosphorylase	Protein Coding	47	GC22M050525	54.01
PGR	Progesterone Receptor	Protein Coding	51	GC11M101030	53.96
NF2	Neurofibromin 2	Protein Coding	49	GC22P029603	53.94
STAT5B	Signal Transducer And Activator Of Transcription 5B	Protein Coding	50	GC17M042199	53.80
IL13	Interleukin 13	Protein Coding	45	GC05P132656	53.58
DNMT3B	DNA Methyltransferase 3 Beta	Protein Coding	51	GC20P032762	53.50
NOS2	Nitric Oxide Synthase 2	Protein Coding	50	GC17M027756	53.35
BAD	BCL2 Associated Agonist Of Cell Death	Protein Coding	47	GC11M069329	53.28
ZEB1	Zinc Finger E-Box Binding Homeobox 1	Protein Coding	49	GC10P031318	53.24
GREM1	Gremlin 1, DAN Family BMP Antagonist	Protein Coding	44	GC15P033128	53.24
IL7	Interleukin 7	Protein Coding	43	GC08M078689	53.20
POLK	DNA Polymerase Kappa	Protein Coding	43	GC05P075511	53.14
TIMP1	TIMP Metallopeptidase Inhibitor 1	Protein Coding	45	GC0XP047583	53.09
BAK1	BCL2 Antagonist/Killer 1	Protein Coding	45	GC06M033572	52.83
KRT8	Keratin 8	Protein Coding	48	GC12M052897	52.77
HBB	Hemoglobin Subunit Beta	Protein Coding	46	GC11M005434	52.61
ATR	ATR Serine/Threonine Kinase	Protein Coding	52	GC03M142449	52.57
HMGB1	High Mobility Group Box 1	Protein Coding	45	GC13M030456	52.51
DDB2	Damage Specific DNA Binding Protein 2	Protein Coding	47	GC11P047237	52.49
MMP7	Matrix Metallopeptidase 7	Protein Coding	49	GC11M102425	52.46
MYB	MYB Proto-Oncogene, Transcription Factor	Protein Coding	51	GC06P135180	52.45
HMOX1	Heme Oxygenase 1	Protein Coding	53	GC22P035380	52.42
MTHFR	Methylenetetrahydrofolate Reductase	Protein Coding	49	GC01M011785	52.38
CDKN3	Cyclin Dependent Kinase Inhibitor 3	Protein Coding	43	GC14P054398	52.25
BCL2L11	BCL2 Like 11	Protein Coding	45	GC02P111119	52.20
TWIST1	Twist Family BHLH Transcription Factor 1	Protein Coding	47	GC07M019020	52.03
RPS6KB1	Ribosomal Protein S6 Kinase B1	Protein Coding	50	GC17P059893	51.98
MUC4	Mucin 4, Cell Surface Associated	Protein Coding	38	GC03M195746	51.90
CFLAR	CASP8 And FADD Like Apoptosis Regulator	Protein Coding	47	GC02P201117	51.85
HSPB1	Heat Shock Protein Family B (Small) Member 1	Protein Coding	52	GC07P076302	51.81
EPHA2	EPH Receptor A2	Protein Coding	53	GC01M016124	51.80
GRP	Gastrin Releasing Peptide	Protein Coding	41	GC18P059220	51.79
SOS1	SOS Ras/Rac Guanine Nucleotide Exchange Factor 1	Protein Coding	49	GC02M038981	51.78
PAX5	Paired Box 5	Protein Coding	47	GC09M036828	51.72
CCND3	Cyclin D3	Protein Coding	48	GC06M041934	51.67
ERCC5	ERCC Excision Repair 5, Endonuclease	Protein Coding	45	GC13P102845	51.64
SOD2	Superoxide Dismutase 2	Protein Coding	51	GC06M159669	51.55
HLA-B	Major Histocompatibility Complex, Class I, B	Protein Coding	46	GC06M046832	51.37
THY1	Thy-1 Cell Surface Antigen	Protein Coding	43	GC11M119417	51.23
ABRAXAS1	Abraxas 1, BRCA1 A Complex Subunit	Protein Coding	30	GC04M083460	51.08
ANXA5	Annexin A5	Protein Coding	47	GC04M121667	51.02
PIK3CD	Phosphatidylinositol-4,5-Bisphosphate 3-Kinase Catalytic Subunit Delta	Protein Coding	54	GC01P009629	51.01
TFRC	Transferrin Receptor	Protein Coding	49	GC03M196027	51.00
DLC1	DLC1 Rho GTPase Activating Protein	Protein Coding	47	GC08M013083	50.93
NRG1	Neuregulin 1	Protein Coding	47	GC08P031639	50.73
NTRK1	Neurotrophic Receptor Tyrosine Kinase 1	Protein Coding	50	GC01P156815	50.66
SMARCE1	SWI/SNF Related, Matrix Associated, Actin Dependent Regulator Of Chromatin, Subfamily E, Member 1	Protein Coding	46	GC17M040624	50.58
TNFRSF1A	TNF Receptor Superfamily Member 1A	Protein Coding	50	GC12M006328	50.29
CDC25A	Cell Division Cycle 25A	Protein Coding	48	GC03M048173	50.21
ITGA6	Integrin Subunit Alpha 6	Protein Coding	50	GC02P172427	50.20
HDAC1	Histone Deacetylase 1	Protein Coding	50	GC01P032292	50.16
SNAI2	Snail Family Transcriptional Repressor 2	Protein Coding	45	GC08M048917	50.09
CCNE1	Cyclin E1	Protein Coding	49	GC19P029811	49.89
SMAD2	SMAD Family Member 2	Protein Coding	48	GC18M047809	49.73
SNAI1	Snail Family Transcriptional Repressor 1	Protein Coding	45	GC20P049982	49.72
CBL	Cbl Proto-Oncogene	Protein Coding	51	GC11P119206	49.60
AREG	Amphiregulin	Protein Coding	43	GC04P074445	49.40
IL17A	Interleukin 17A	Protein Coding	43	GC06P052186	49.31
AKT3	AKT Serine/Threonine Kinase 3	Protein Coding	54	GC01M243488	49.29
HFE	Homeostatic Iron Regulator	Protein Coding	44	GC06P026087	49.20
PTK2B	Protein Tyrosine Kinase 2 Beta	Protein Coding	50	GC08P027311	49.17
CTAG1B	Cancer/Testis Antigen 1B	Protein Coding	32	GC0XM154617	49.12
HLA-A	Major Histocompatibility Complex, Class I, A	Protein Coding	48	GC06P055161	49.09
PPM1D	Protein Phosphatase, Mg2+/Mn2+ Dependent 1D	Protein Coding	48	GC17P060600	49.06
U2AF1	U2 Small Nuclear RNA Auxiliary Factor 1	Protein Coding	44	GC21M043092	49.01
SERPINA1	Serpin Family A Member 1	Protein Coding	50	GC14M094376	49.00
CD8A	CD8a Molecule	Protein Coding	47	GC02M086784	49.00
SERPINA3	Serpin Family A Member 3	Protein Coding	44	GC14P094612	48.89
HDAC9	Histone Deacetylase 9	Protein Coding	47	GC07P018086	48.86
CDC25C	Cell Division Cycle 25C	Protein Coding	49	GC05M138285	48.84
PMS1	PMS1 Homolog 1, Mismatch Repair System Component	Protein Coding	42	GC02P189784	48.83
DHFR	Dihydrofolate Reductase	Protein Coding	50	GC05M080626	48.75
PHB	Prohibitin	Protein Coding	48	GC17M049404	48.75
NRP1	Neuropilin 1	Protein Coding	47	GC10M033177	48.66
SKP2	S-Phase Kinase Associated Protein 2	Protein Coding	45	GC05P036151	48.65
BMP6	Bone Morphogenetic Protein 6	Protein Coding	44	GC06P007726	48.62
IL1A	Interleukin 1 Alpha	Protein Coding	44	GC02M112773	48.53
PTHLH	Parathyroid Hormone Like Hormone	Protein Coding	46	GC12M027959	48.47
ECT2	Epithelial Cell Transforming 2	Protein Coding	41	GC03P172750	48.38
BSG	Basigin (Ok Blood Group)	Protein Coding	44	GC19P000571	48.11
TIMP2	TIMP Metallopeptidase Inhibitor 2	Protein Coding	44	GC17M078852	48.01
GRB2	Growth Factor Receptor Bound Protein 2	Protein Coding	49	GC17M075318	47.85
ZFHX3	Zinc Finger Homeobox 3	Protein Coding	42	GC16M072782	47.79
TNFRSF10A	TNF Receptor Superfamily Member 10a	Protein Coding	45	GC08M023190	47.76
IRS1	Insulin Receptor Substrate 1	Protein Coding	48	GC02M226731	47.73
BCR	BCR Activator Of RhoGEF And GTPase	Protein Coding	52	GC22P023179	47.68
IL2RG	Interleukin 2 Receptor Subunit Gamma	Protein Coding	48	GC0XM071108	47.64
ITGAV	Integrin Subunit Alpha V	Protein Coding	47	GC02P186589	47.63
CTNND1	Catenin Delta 1	Protein Coding	46	GC11P057879	47.63
HSPA5	Heat Shock Protein Family A (Hsp70) Member 5	Protein Coding	48	GC09M125234	47.57
GPC3	Glypican 3	Protein Coding	46	GC0XM133535	47.53
SPARC	Secreted Protein Acidic And Cysteine Rich	Protein Coding	51	GC05M151661	47.50
AXL	AXL Receptor Tyrosine Kinase	Protein Coding	52	GC19P041219	47.37
CA9	Carbonic Anhydrase 9	Protein Coding	45	GC09P035673	47.34
MPO	Myeloperoxidase	Protein Coding	51	GC17M058269	47.17
GDNF	Glial Cell Derived Neurotrophic Factor	Protein Coding	48	GC05M037812	47.07
KRT20	Keratin 20	Protein Coding	43	GC17M040875	46.99
LGALS3	Galectin 3	Protein Coding	45	GC14P055124	46.96
SMAD7	SMAD Family Member 7	Protein Coding	44	GC18M048919	46.94
ARAF	A-Raf Proto-Oncogene, Serine/Threonine Kinase	Protein Coding	47	GC0XP047562	46.82
MVP	Major Vault Protein	Protein Coding	41	GC16P032377	46.81
PIK3CB	Phosphatidylinositol-4,5-Bisphosphate 3-Kinase Catalytic Subunit Beta	Protein Coding	50	GC03M138652	46.81
ACTB	Actin Beta	Protein Coding	50	GC07M005527	46.81
MMP3	Matrix Metallopeptidase 3	Protein Coding	51	GC11M102835	46.72
BMP2	Bone Morphogenetic Protein 2	Protein Coding	47	GC20P006696	46.72
LEP	Leptin	Protein Coding	48	GC07P128241	46.68
PLCG1	Phospholipase C Gamma 1	Protein Coding	49	GC20P041136	46.68
STK4	Serine/Threonine Kinase 4	Protein Coding	50	GC20P044966	46.63
PDCD4	Programmed Cell Death 4	Protein Coding	43	GC10P110871	46.62
SHC1	SHC Adaptor Protein 1	Protein Coding	46	GC01M154962	46.55
HLA-DQB1	Major Histocompatibility Complex, Class II, DQ Beta 1	Protein Coding	43	GC06M046939	46.48
TRIP13	Thyroid Hormone Receptor Interactor 13	Protein Coding	41	GC05P000892	46.45
IFNA1	Interferon Alpha 1	Protein Coding	40	GC09P021522	46.42
PBRM1	Polybromo 1	Protein Coding	45	GC03M052545	46.41
MCC	MCC Regulator Of WNT Signaling Pathway	Protein Coding	41	GC05M113022	46.38
CD40LG	CD40 Ligand	Protein Coding	48	GC0XP136649	46.30
DPYD	Dihydropyrimidine Dehydrogenase	Protein Coding	53	GC01M097015	46.23
MCM4	Minichromosome Maintenance Complex Component 4	Protein Coding	48	GC08P047965	46.22
CCL5	C-C Motif Chemokine Ligand 5	Protein Coding	44	GC17M035871	46.19
IL4R	Interleukin 4 Receptor	Protein Coding	48	GC16P027325	46.17
FOXM1	Forkhead Box M1	Protein Coding	45	GC12M002857	46.15
FOXO1	Forkhead Box O1	Protein Coding	48	GC13M040555	46.09
LAMC2	Laminin Subunit Gamma 2	Protein Coding	47	GC01P183186	46.06
SFTPB	Surfactant Protein B	Protein Coding	44	GC02M085657	46.02
DAPK1	Death Associated Protein Kinase 1	Protein Coding	50	GC09P087497	45.99
FOXO3	Forkhead Box O3	Protein Coding	44	GC06P108559	45.97
TGFB2	Transforming Growth Factor Beta 2	Protein Coding	50	GC01P218345	45.86
MME	Membrane Metalloendopeptidase	Protein Coding	51	GC03P155024	45.82
RUNX3	RUNX Family Transcription Factor 3	Protein Coding	44	GC01M024899	45.68
HSPA4	Heat Shock Protein Family A (Hsp70) Member 4	Protein Coding	43	GC05P133051	45.68
BMP4	Bone Morphogenetic Protein 4	Protein Coding	50	GC14M053949	45.58
CCR7	C-C Motif Chemokine Receptor 7	Protein Coding	45	GC17M040556	45.55
NFKB2	Nuclear Factor Kappa B Subunit 2	Protein Coding	52	GC10P102394	45.55
SERPINE1	Serpin Family E Member 1	Protein Coding	51	GC07P101127	45.51
CTSB	Cathepsin B	Protein Coding	51	GC08M011842	45.48
ITGB3	Integrin Subunit Beta 3	Protein Coding	50	GC17P047254	45.20
CCND2	Cyclin D2	Protein Coding	50	GC12P011795	45.17
CSF1	Colony Stimulating Factor 1	Protein Coding	44	GC01P109911	45.17
PLA2G2A	Phospholipase A2 Group IIA	Protein Coding	48	GC01M019975	45.12
ICOSLG	Inducible T Cell Costimulator Ligand	Protein Coding	39	GC21M044222	45.05
EDN1	Endothelin 1	Protein Coding	48	GC06P012256	45.04
PXN	Paxillin	Protein Coding	46	GC12M120210	45.03
CHUK	Component Of Inhibitor Of Nuclear Factor Kappa B Kinase Complex	Protein Coding	52	GC10M100188	44.99
CRP	C-Reactive Protein	Protein Coding	47	GC01M159719	44.96
TIMP3	TIMP Metallopeptidase Inhibitor 3	Protein Coding	46	GC22P032800	44.89
CYP19A1	Cytochrome P450 Family 19 Subfamily A Member 1	Protein Coding	50	GC15M051208	44.88
WRAP53	WD Repeat Containing Antisense To TP53	Protein Coding	41	GC17P009114	44.82
NOS3	Nitric Oxide Synthase 3	Protein Coding	52	GC07P150990	44.81
CDKN2C	Cyclin Dependent Kinase Inhibitor 2C	Protein Coding	47	GC01P050960	44.73
ACTA2	Actin Alpha 2, Smooth Muscle	Protein Coding	49	GC10M088935	44.66
AXIN1	Axin 1	Protein Coding	47	GC16M000287	44.61
ABCC2	ATP Binding Cassette Subfamily C Member 2	Protein Coding	48	GC10P099782	44.49
ITGA5	Integrin Subunit Alpha 5	Protein Coding	49	GC12M054398	44.47
IL15	Interleukin 15	Protein Coding	41	GC04P141636	44.39
LOX	Lysyl Oxidase	Protein Coding	45	GC05M122063	44.31
FGF7	Fibroblast Growth Factor 7	Protein Coding	43	GC15P049423	44.29
CD24	CD24 Molecule	Protein Coding	35	GC06M106969	44.22
GATA3	GATA Binding Protein 3	Protein Coding	50	GC10P008045	44.13
FSCN1	Fascin Actin-Bundling Protein 1	Protein Coding	44	GC07P005592	44.09
EML4	EMAP Like 4	Protein Coding	38	GC02P042169	44.08
VDR	Vitamin D Receptor	Protein Coding	52	GC12M047841	43.98
GADD45A	Growth Arrest And DNA Damage Inducible Alpha	Protein Coding	45	GC01P067685	43.97
IGF2R	Insulin Like Growth Factor 2 Receptor	Protein Coding	46	GC06P159969	43.93
EPO	Erythropoietin	Protein Coding	41	GC07P100720	43.89
PRKCI	Protein Kinase C Iota	Protein Coding	49	GC03P170222	43.67
APEX1	Apurinic/Apyrimidinic Endodeoxyribonuclease 1	Protein Coding	45	GC14P020455	43.67
PDPN	Podoplanin	Protein Coding	40	GC01P013583	43.66
SYK	Spleen Associated Tyrosine Kinase	Protein Coding	51	GC09P091373	43.60
HMMR	Hyaluronan Mediated Motility Receptor	Protein Coding	43	GC05P163480	43.53
MUC5AC	Mucin 5AC, Oligomeric Mucus/Gel-Forming	Protein Coding	39	GC11P001151	43.50
CALR	Calreticulin	Protein Coding	51	GC19P012938	43.34
CDH13	Cadherin 13	Protein Coding	44	GC16P082626	43.34
SFTPD	Surfactant Protein D	Protein Coding	44	GC10M079937	43.32
DROSHA	Drosha Ribonuclease III	Protein Coding	43	GC05M031401	43.17
TCF7L2	Transcription Factor 7 Like 2	Protein Coding	46	GC10P112950	43.11
POSTN	Periostin	Protein Coding	44	GC13M037562	43.04
EGR1	Early Growth Response 1	Protein Coding	44	GC05P138465	43.02
XPC	XPC Complex Subunit, DNA Damage Recognition And Repair Factor	Protein Coding	46	GC03M016919	43.00
CLDN7	Claudin 7	Protein Coding	42	GC17M007259	42.99
IL6R	Interleukin 6 Receptor	Protein Coding	50	GC01P154405	42.92
RRM1	Ribonucleotide Reductase Catalytic Subunit M1	Protein Coding	48	GC11P004115	42.90
LIG4	DNA Ligase 4	Protein Coding	48	GC13M108207	42.90
IFI27	Interferon Alpha Inducible Protein 27	Protein Coding	38	GC14P094104	42.78
JUP	Junction Plakoglobin	Protein Coding	48	GC17M041754	42.74
CYP3A4	Cytochrome P450 Family 3 Subfamily A Member 4	Protein Coding	51	GC07M099759	42.73
RIPK1	Receptor Interacting Serine/Threonine Kinase 1	Protein Coding	50	GC06P003073	42.71
MIF	Macrophage Migration Inhibitory Factor	Protein Coding	50	GC22P023894	42.62
ITK	IL2 Inducible T Cell Kinase	Protein Coding	52	GC05P157158	42.62
E2F3	E2F Transcription Factor 3	Protein Coding	43	GC06P020402	42.61
KRT5	Keratin 5	Protein Coding	48	GC12M052514	42.60
KLRK1	Killer Cell Lectin Like Receptor K1	Protein Coding	41	GC12M015686	42.58
PDGFRL	Platelet Derived Growth Factor Receptor Like	Protein Coding	43	GC08P017576	42.44
GSK3B	Glycogen Synthase Kinase 3 Beta	Protein Coding	51	GC03M119821	42.42
H2AC18	H2A Clustered Histone 18	Protein Coding	26	GC01M150124	42.42
TNFRSF1B	TNF Receptor Superfamily Member 1B	Protein Coding	48	GC01P012167	42.37
MAP2K2	Mitogen-Activated Protein Kinase Kinase 2	Protein Coding	54	GC19M004090	42.36
CYP2D6	Cytochrome P450 Family 2 Subfamily D Member 6	Protein Coding	49	GC22M042126	42.24
CEACAM6	CEA Cell Adhesion Molecule 6	Protein Coding	41	GC19P041750	42.22
BIRC2	Baculoviral IAP Repeat Containing 2	Protein Coding	46	GC11P102347	42.22
LZTS1	Leucine Zipper Tumor Suppressor 1	Protein Coding	39	GC08M020246	42.20
TEK	TEK Receptor Tyrosine Kinase	Protein Coding	51	GC09P027109	42.14
ETS1	ETS Proto-Oncogene 1, Transcription Factor	Protein Coding	49	GC11M128458	42.14
ANPEP	Alanyl Aminopeptidase, Membrane	Protein Coding	50	GC15M089784	42.13
ANGPT2	Angiopoietin 2	Protein Coding	46	GC08M006499	42.09
DSP	Desmoplakin	Protein Coding	50	GC06P007541	42.08
TKT	Transketolase	Protein Coding	48	GC03M053224	42.03
NOTCH3	Notch Receptor 3	Protein Coding	50	GC19M015159	41.93
LCK	LCK Proto-Oncogene, Src Family Tyrosine Kinase	Protein Coding	53	GC01P032251	41.93
HMGA2	High Mobility Group AT-Hook 2	Protein Coding	45	GC12P065824	41.92
ICOS	Inducible T Cell Costimulator	Protein Coding	43	GC02P203937	41.91
SOD1	Superoxide Dismutase 1	Protein Coding	52	GC21P031659	41.88
TLR9	Toll Like Receptor 9	Protein Coding	45	GC03M052222	41.86
YWHAE	Tyrosine 3-Monooxygenase/Tryptophan 5-Monooxygenase Activation Protein Epsilon	Protein Coding	50	GC17M001346	41.85
GSN	Gelsolin	Protein Coding	49	GC09P121201	41.82
S100A4	S100 Calcium Binding Protein A4	Protein Coding	44	GC01M153543	41.79
CD36	CD36 Molecule	Protein Coding	49	GC07P080369	41.74
CCN2	Cellular Communication Network Factor 2	Protein Coding	40	GC06M131948	41.73
ALDH1A1	Aldehyde Dehydrogenase 1 Family Member A1	Protein Coding	48	GC09M072900	41.67
EZR	Ezrin	Protein Coding	46	GC06M158765	41.63
EIF4E	Eukaryotic Translation Initiation Factor 4E	Protein Coding	50	GC04M098879	41.56
XRCC5	X-Ray Repair Cross Complementing 5	Protein Coding	45	GC02P216107	41.54
ASCL1	Achaete-Scute Family BHLH Transcription Factor 1	Protein Coding	45	GC12P102957	41.52
CSF1R	Colony Stimulating Factor 1 Receptor	Protein Coding	52	GC05M150053	41.49
RXRA	Retinoid X Receptor Alpha	Protein Coding	51	GC09P134317	41.48
BECN1	Beclin 1	Protein Coding	47	GC17M042810	41.47
ILK	Integrin Linked Kinase	Protein Coding	47	GC11P006604	41.41
CASP7	Caspase 7	Protein Coding	50	GC10P113679	41.41
RB1CC1	RB1 Inducible Coiled-Coil 1	Protein Coding	43	GC08M052622	41.37
CYP2E1	Cytochrome P450 Family 2 Subfamily E Member 1	Protein Coding	46	GC10P133520	41.31
HLA-C	Major Histocompatibility Complex, Class I, C	Protein Coding	45	GC06M046831	41.29
VEGFD	Vascular Endothelial Growth Factor D	Protein Coding	34	GC0XM015345	41.29
NAT2	N-Acetyltransferase 2	Protein Coding	44	GC08P018391	41.27
ANGPT1	Angiopoietin 1	Protein Coding	46	GC08M107246	41.23
MYD88	MYD88 Innate Immune Signal Transduction Adaptor	Protein Coding	50	GC03P038139	41.16
AURKB	Aurora Kinase B	Protein Coding	50	GC17M009194	41.14
ACE	Angiotensin I Converting Enzyme	Protein Coding	50	GC17P063477	41.11
SST	Somatostatin	Protein Coding	43	GC03M187668	41.10
CLU	Clusterin	Protein Coding	47	GC08M027596	41.06
ELANE	Elastase, Neutrophil Expressed	Protein Coding	47	GC19P000855	41.00
TXN	Thioredoxin	Protein Coding	46	GC09M110243	40.99
ENO1	Enolase 1	Protein Coding	48	GC01M008861	40.95
LGALS1	Galectin 1	Protein Coding	44	GC22P037675	40.90
CHRNA3	Cholinergic Receptor Nicotinic Alpha 3 Subunit	Protein Coding	45	GC15M078594	40.86
SOCS3	Suppressor Of Cytokine Signaling 3	Protein Coding	45	GC17M078356	40.72
GSTT1	Glutathione S-Transferase Theta 1	Protein Coding	33	GC22Mi00270	40.72
NTHL1	Nth Like DNA Glycosylase 1	Protein Coding	45	GC16M003055	40.70
ITGA2	Integrin Subunit Alpha 2	Protein Coding	47	GC05P052989	40.66
MPL	MPL Proto-Oncogene, Thrombopoietin Receptor	Protein Coding	48	GC01P043337	40.65
NOTCH2	Notch Receptor 2	Protein Coding	50	GC01M119911	40.64
SERPINB5	Serpin Family B Member 5	Protein Coding	44	GC18P063476	40.55
IL5	Interleukin 5	Protein Coding	45	GC05M132541	40.51
MMP13	Matrix Metallopeptidase 13	Protein Coding	51	GC11M102942	40.40
SCGB1A1	Secretoglobin Family 1A Member 1	Protein Coding	41	GC11P062405	40.26
GAPDH	Glyceraldehyde-3-Phosphate Dehydrogenase	Protein Coding	48	GC12P011841	40.25
APAF1	Apoptotic Peptidase Activating Factor 1	Protein Coding	47	GC12P098645	40.21
IKBKG	Inhibitor Of Nuclear Factor Kappa B Kinase Regulatory Subunit Gamma	Protein Coding	48	GC0XP154541	40.20
TNFSF11	TNF Superfamily Member 11	Protein Coding	48	GC13P042562	40.15
CHRNA5	Cholinergic Receptor Nicotinic Alpha 5 Subunit	Protein Coding	45	GC15P078565	40.11
FASN	Fatty Acid Synthase	Protein Coding	50	GC17M082078	40.06
CD27	CD27 Molecule	Protein Coding	45	GC12P011824	40.06
CXCR2	C-X-C Motif Chemokine Receptor 2	Protein Coding	48	GC02P218125	40.01
PRF1	Perforin 1	Protein Coding	45	GC10M070597	39.96
CD9	CD9 Molecule	Protein Coding	44	GC12P011813	39.89
ALDOA	Aldolase, Fructose-Bisphosphate A	Protein Coding	49	GC16P030064	39.86
PDPK1	3-Phosphoinositide Dependent Protein Kinase 1	Protein Coding	50	GC16P002537	39.85
COL1A1	Collagen Type I Alpha 1 Chain	Protein Coding	51	GC17M050183	39.84
PPP2R1A	Protein Phosphatase 2 Scaffold Subunit Aalpha	Protein Coding	48	GC19P052189	39.75
KLK3	Kallikrein Related Peptidase 3	Protein Coding	47	GC19P050854	39.75
YBX1	Y-Box Binding Protein 1	Protein Coding	40	GC01P042682	39.73
TCF3	Transcription Factor 3	Protein Coding	46	GC19M001609	39.73
TUBB	Tubulin Beta Class I	Protein Coding	50	GC06P055181	39.69
CEACAM1	CEA Cell Adhesion Molecule 1	Protein Coding	43	GC19M042507	39.67
PIK3R2	Phosphoinositide-3-Kinase Regulatory Subunit 2	Protein Coding	50	GC19P018153	39.63
XRCC6	X-Ray Repair Cross Complementing 6	Protein Coding	47	GC22P041622	39.54
CD247	CD247 Molecule	Protein Coding	50	GC01M167399	39.53
STMN1	Stathmin 1	Protein Coding	44	GC01M025884	39.52
MT-CO1	Mitochondrially Encoded Cytochrome C Oxidase I	Protein Coding	34	GCMTP005906	39.51
INSR	Insulin Receptor	Protein Coding	54	GC19M007112	39.45
ID1	Inhibitor Of DNA Binding 1, HLH Protein	Protein Coding	44	GC20P031605	39.45
SFTPA1	Surfactant Protein A1	Protein Coding	43	GC10P086009	39.44
MAP2K4	Mitogen-Activated Protein Kinase Kinase 4	Protein Coding	47	GC17P012020	39.42
ERCC3	ERCC Excision Repair 3, TFIIH Core Complex Helicase Subunit	Protein Coding	48	GC02M127257	39.42
MUC5B	Mucin 5B, Oligomeric Mucus/Gel-Forming	Protein Coding	42	GC11P001244	39.38
WNT5A	Wnt Family Member 5A	Protein Coding	50	GC03M055465	39.35
ROCK1	Rho Associated Coiled-Coil Containing Protein Kinase 1	Protein Coding	51	GC18M020946	39.34
ALCAM	Activated Leukocyte Cell Adhesion Molecule	Protein Coding	43	GC03P105366	39.32
JAK1	Janus Kinase 1	Protein Coding	54	GC01M064833	39.29
BMI1	BMI1 Proto-Oncogene, Polycomb Ring Finger	Protein Coding	44	GC10P022326	39.29
RASA1	RAS P21 Protein Activator 1	Protein Coding	47	GC05P087267	39.24
RECK	Reversion Inducing Cysteine Rich Protein With Kazal Motifs	Protein Coding	41	GC09P036036	39.16
PRKCB	Protein Kinase C Beta	Protein Coding	48	GC16P023967	39.15
KDM4C	Lysine Demethylase 4C	Protein Coding	41	GC09P006720	39.13
RUNX2	RUNX Family Transcription Factor 2	Protein Coding	48	GC06P055427	39.09
KLF4	Kruppel Like Factor 4	Protein Coding	46	GC09M107484	39.02
IL2RB	Interleukin 2 Receptor Subunit Beta	Protein Coding	49	GC22M037125	38.99
DUSP1	Dual Specificity Phosphatase 1	Protein Coding	48	GC05M172768	38.94
ZMYND10	Zinc Finger MYND-Type Containing 10	Protein Coding	38	GC03M050435	38.93
RBBP8	RB Binding Protein 8, Endonuclease	Protein Coding	45	GC18P022798	38.91
LMNA	Lamin A/C	Protein Coding	48	GC01P156082	38.89
AFP	Alpha Fetoprotein	Protein Coding	46	GC04P073431	38.86
STAT5A	Signal Transducer And Activator Of Transcription 5A	Protein Coding	47	GC17P042287	38.83
COMT	Catechol-O-Methyltransferase	Protein Coding	52	GC22P019941	38.81
AHR	Aryl Hydrocarbon Receptor	Protein Coding	49	GC07P016916	38.78
GZMB	Granzyme B	Protein Coding	46	GC14M024630	38.74
EPAS1	Endothelial PAS Domain Protein 1	Protein Coding	50	GC02P046293	38.71
CEACAM7	CEA Cell Adhesion Molecule 7	Protein Coding	38	GC19M041673	38.62
CEBPA	CCAAT Enhancer Binding Protein Alpha	Protein Coding	48	GC19M033299	38.59
THPO	Thrombopoietin	Protein Coding	43	GC03M184371	38.57
E2F2	E2F Transcription Factor 2	Protein Coding	43	GC01M023541	38.55
VWF	Von Willebrand Factor	Protein Coding	49	GC12M005917	38.52
NR3C1	Nuclear Receptor Subfamily 3 Group C Member 1	Protein Coding	51	GC05M143277	38.50
DMBT1	Deleted In Malignant Brain Tumors 1	Protein Coding	40	GC10P122560	38.47
PTGER4	Prostaglandin E Receptor 4	Protein Coding	47	GC05P040679	38.44
CXCR3	C-X-C Motif Chemokine Receptor 3	Protein Coding	45	GC0XM071615	38.40
IL18	Interleukin 18	Protein Coding	44	GC11M112143	38.34
FGF1	Fibroblast Growth Factor 1	Protein Coding	48	GC05M142555	38.34
KRT14	Keratin 14	Protein Coding	48	GC17M041582	38.32
SIRT1	Sirtuin 1	Protein Coding	50	GC10P067884	38.31
BDNF	Brain Derived Neurotrophic Factor	Protein Coding	48	GC11M027654	38.21
PML	PML Nuclear Body Scaffold	Protein Coding	46	GC15P073994	38.19
RACK1	Receptor For Activated C Kinase 1	Protein Coding	38	GC05M181374	38.19
FANCD2	FA Complementation Group D2	Protein Coding	47	GC03P010026	38.18
TRAF6	TNF Receptor Associated Factor 6	Protein Coding	47	GC11M036467	38.18
NANOG	Nanog Homeobox	Protein Coding	40	GC12P007787	38.06
ANXA1	Annexin A1	Protein Coding	50	GC09P073151	37.99
CDX2	Caudal Type Homeobox 2	Protein Coding	44	GC13M027962	37.98
ITGB2	Integrin Subunit Beta 2	Protein Coding	51	GC21M044885	37.97
MARS1	Methionyl-TRNA Synthetase 1	Protein Coding	36	GC12P057476	37.93
SELE	Selectin E	Protein Coding	44	GC01M169722	37.92
STIM1	Stromal Interaction Molecule 1	Protein Coding	49	GC11P003855	37.92
CCL3	C-C Motif Chemokine Ligand 3	Protein Coding	40	GC17M036088	37.91
UCHL1	Ubiquitin C-Terminal Hydrolase L1	Protein Coding	52	GC04P041256	37.83
PRKAA1	Protein Kinase AMP-Activated Catalytic Subunit Alpha 1	Protein Coding	48	GC05M040759	37.81
FOXP1	Forkhead Box P1	Protein Coding	46	GC03M070926	37.81
FLNA	Filamin A	Protein Coding	50	GC0XM154348	37.77
UGT1A1	UDP Glucuronosyltransferase Family 1 Member A1	Protein Coding	49	GC02P233760	37.77
TFAP2A	Transcription Factor AP-2 Alpha	Protein Coding	48	GC06M010393	37.73
PAX8	Paired Box 8	Protein Coding	47	GC02M113215	37.68
CCN1	Cellular Communication Network Factor 1	Protein Coding	31	GC01P085581	37.66
ALOX5	Arachidonate 5-Lipoxygenase	Protein Coding	50	GC10P045374	37.66
RECQL	RecQ Like Helicase	Protein Coding	41	GC12M021468	37.66
PGF	Placental Growth Factor	Protein Coding	44	GC14M074941	37.64
NTRK3	Neurotrophic Receptor Tyrosine Kinase 3	Protein Coding	52	GC15M087859	37.59
BIRC7	Baculoviral IAP Repeat Containing 7	Protein Coding	40	GC20P063235	37.56
CD80	CD80 Molecule	Protein Coding	42	GC03M119524	37.53
EPHX1	Epoxide Hydrolase 1	Protein Coding	48	GC01P225810	37.48
LAMB3	Laminin Subunit Beta 3	Protein Coding	46	GC01M209614	37.43
TAP1	Transporter 1, ATP Binding Cassette Subfamily B Member	Protein Coding	48	GC06M046946	37.34
MYCL	MYCL Proto-Oncogene, BHLH Transcription Factor	Protein Coding	38	GC01M039895	37.31
FCGR2A	Fc Fragment Of IgG Receptor IIa	Protein Coding	46	GC01P161505	37.30
GATA6	GATA Binding Protein 6	Protein Coding	48	GC18P022169	37.27
LEPR	Leptin Receptor	Protein Coding	50	GC01P065421	37.24
ADRB2	Adrenoceptor Beta 2	Protein Coding	50	GC05P148825	37.19
HPGD	15-Hydroxyprostaglandin Dehydrogenase	Protein Coding	48	GC04M174490	37.15
CTSD	Cathepsin D	Protein Coding	52	GC11M001752	37.06
GDF15	Growth Differentiation Factor 15	Protein Coding	43	GC19P026656	37.05
SLC19A1	Solute Carrier Family 19 Member 1	Protein Coding	47	GC21M045493	37.05
DIABLO	Diablo IAP-Binding Mitochondrial Protein	Protein Coding	48	GC12M122208	37.00
RHOB	Ras Homolog Family Member B	Protein Coding	44	GC02P020447	37.00
CEACAM3	CEA Cell Adhesion Molecule 3	Protein Coding	41	GC19P041796	36.88
DKC1	Dyskerin Pseudouridine Synthase 1	Protein Coding	48	GC0XP154762	36.84
APOE	Apolipoprotein E	Protein Coding	51	GC19P044906	36.82
PTPN12	Protein Tyrosine Phosphatase Non-Receptor Type 12	Protein Coding	48	GC07P077537	36.77
CDK5	Cyclin Dependent Kinase 5	Protein Coding	54	GC07M151053	36.76
SQSTM1	Sequestosome 1	Protein Coding	49	GC05P179806	36.70
GFAP	Glial Fibrillary Acidic Protein	Protein Coding	48	GC17M044905	36.70
EPOR	Erythropoietin Receptor	Protein Coding	48	GC19M011377	36.67
CDH5	Cadherin 5	Protein Coding	48	GC16P066366	36.66
TRAF2	TNF Receptor Associated Factor 2	Protein Coding	45	GC09P136881	36.66
CXCR5	C-X-C Motif Chemokine Receptor 5	Protein Coding	42	GC11P118908	36.64
CASP1	Caspase 1	Protein Coding	51	GC11M105025	36.50
PIK3R3	Phosphoinositide-3-Kinase Regulatory Subunit 3	Protein Coding	44	GC01M046041	36.49
SMPD1	Sphingomyelin Phosphodiesterase 1	Protein Coding	48	GC11P006390	36.46
SEMA3B	Semaphorin 3B	Protein Coding	40	GC03P050267	36.40
TFE3	Transcription Factor Binding To IGHM Enhancer 3	Protein Coding	44	GC0XM049028	36.36
IFNA2	Interferon Alpha 2	Protein Coding	41	GC09M021384	36.29
ERG	ETS Transcription Factor ERG	Protein Coding	46	GC21M038367	36.28
CTTN	Cortactin	Protein Coding	44	GC11P070398	36.24
NES	Nestin	Protein Coding	40	GC01M156668	36.22
DLK1	Delta Like Non-Canonical Notch Ligand 1	Protein Coding	45	GC14P106102	36.20
CCNH	Cyclin H	Protein Coding	47	GC05M087311	36.20
STAT6	Signal Transducer And Activator Of Transcription 6	Protein Coding	50	GC12M057095	36.15
MAGEA3	MAGE Family Member A3	Protein Coding	37	GC0XP152698	36.14
CAT	Catalase	Protein Coding	50	GC11P034460	36.13
F3	Coagulation Factor III, Tissue Factor	Protein Coding	45	GC01M094530	36.13
ITGAM	Integrin Subunit Alpha M	Protein Coding	47	GC16P032553	36.11
NGF	Nerve Growth Factor	Protein Coding	51	GC01M115285	36.08
PSCA	Prostate Stem Cell Antigen	Protein Coding	40	GC08P142670	36.07
DCK	Deoxycytidine Kinase	Protein Coding	45	GC04P070992	36.07
YY1	YY1 Transcription Factor	Protein Coding	48	GC14P100238	36.06
ABCC3	ATP Binding Cassette Subfamily C Member 3	Protein Coding	47	GC17P050634	36.05
CCNE2	Cyclin E2	Protein Coding	43	GC08M094879	36.03
CD22	CD22 Molecule	Protein Coding	46	GC19P035319	35.99
PDGFA	Platelet Derived Growth Factor Subunit A	Protein Coding	44	GC07M000497	35.94
SDHAF2	Succinate Dehydrogenase Complex Assembly Factor 2	Protein Coding	42	GC11P061430	35.93
JAG1	Jagged Canonical Notch Ligand 1	Protein Coding	51	GC20M010637	35.93
FADD	Fas Associated Via Death Domain	Protein Coding	48	GC11P070203	35.85
ADAM12	ADAM Metallopeptidase Domain 12	Protein Coding	45	GC10M126012	35.82
IL24	Interleukin 24	Protein Coding	43	GC01P206897	35.77
MMP12	Matrix Metallopeptidase 12	Protein Coding	45	GC11M102862	35.75
ASXL1	ASXL Transcriptional Regulator 1	Protein Coding	43	GC20P032364	35.70
HABP2	Hyaluronan Binding Protein 2	Protein Coding	45	GC10P113550	35.69
NAPSA	Napsin A Aspartic Peptidase	Protein Coding	42	GC19M050417	35.64
CDC6	Cell Division Cycle 6	Protein Coding	46	GC17P040287	35.62
TGFB3	Transforming Growth Factor Beta 3	Protein Coding	47	GC14M075958	35.61
HSF1	Heat Shock Transcription Factor 1	Protein Coding	45	GC08P144291	35.60
GAST	Gastrin	Protein Coding	40	GC17P041712	35.58
ITGA2B	Integrin Subunit Alpha 2b	Protein Coding	51	GC17M044442	35.55
CCKBR	Cholecystokinin B Receptor	Protein Coding	45	GC11P006259	35.53
BAG1	BAG Cochaperone 1	Protein Coding	43	GC09M033245	35.52
ZBTB16	Zinc Finger And BTB Domain Containing 16	Protein Coding	47	GC11P114059	35.51
ITGB4	Integrin Subunit Beta 4	Protein Coding	49	GC17P075721	35.49
HSD17B1	Hydroxysteroid 17-Beta Dehydrogenase 1	Protein Coding	44	GC17P042548	35.48
CCNA1	Cyclin A1	Protein Coding	43	GC13P036431	35.47
CALCA	Calcitonin Related Polypeptide Alpha	Protein Coding	43	GC11M014945	35.43
ANXA2	Annexin A2	Protein Coding	49	GC15M060347	35.42
DPP4	Dipeptidyl Peptidase 4	Protein Coding	50	GC02M161992	35.40
COL18A1	Collagen Type XVIII Alpha 1 Chain	Protein Coding	45	GC21P045405	35.28
NCOR1	Nuclear Receptor Corepressor 1	Protein Coding	44	GC17M016029	35.22
RXRB	Retinoid X Receptor Beta	Protein Coding	48	GC06M033193	35.22
GATA4	GATA Binding Protein 4	Protein Coding	49	GC08P011676	35.19
LYN	LYN Proto-Oncogene, Src Family Tyrosine Kinase	Protein Coding	50	GC08P055879	35.07
CALB2	Calbindin 2	Protein Coding	41	GC16P071392	35.05
WNT4	Wnt Family Member 4	Protein Coding	48	GC01M022190	34.99
INSL6	Insulin Like 6	Protein Coding	36	GC09M004991	34.95
CD81	CD81 Molecule	Protein Coding	47	GC11P002414	34.86
HDAC2	Histone Deacetylase 2	Protein Coding	52	GC06M113933	34.83
CDKN1C	Cyclin Dependent Kinase Inhibitor 1C	Protein Coding	47	GC11M002894	34.75
CD86	CD86 Molecule	Protein Coding	44	GC03P122055	34.72
THBD	Thrombomodulin	Protein Coding	44	GC20M023026	34.70
ROBO1	Roundabout Guidance Receptor 1	Protein Coding	45	GC03M078597	34.68
SF3B1	Splicing Factor 3b Subunit 1	Protein Coding	45	GC02M197393	34.67
REST	RE1 Silencing Transcription Factor	Protein Coding	45	GC04P056907	34.67
MS4A1	Membrane Spanning 4-Domains A1	Protein Coding	47	GC11P060475	34.64
EPHB4	EPH Receptor B4	Protein Coding	52	GC07M100803	34.63
MYO18B	Myosin XVIIIB	Protein Coding	39	GC22P025742	34.60
RPSA	Ribosomal Protein SA	Protein Coding	45	GC03P039406	34.52
TLR3	Toll Like Receptor 3	Protein Coding	52	GC04P186059	34.43
NDUFA13	NADH:Ubiquinone Oxidoreductase Subunit A13	Protein Coding	45	GC19P019515	34.43
WIF1	WNT Inhibitory Factor 1	Protein Coding	45	GC12M065050	34.41
DDR1	Discoidin Domain Receptor Tyrosine Kinase 1	Protein Coding	47	GC06P055184	34.39
PDCD1LG2	Programmed Cell Death 1 Ligand 2	Protein Coding	42	GC09P005510	34.36
RBM6	RNA Binding Motif Protein 6	Protein Coding	37	GC03P049940	34.34
PTPN22	Protein Tyrosine Phosphatase Non-Receptor Type 22	Protein Coding	48	GC01M113813	34.30
HK2	Hexokinase 2	Protein Coding	48	GC02P074833	34.28
SPRY4	Sprouty RTK Signaling Antagonist 4	Protein Coding	45	GC05M142310	34.27
SSTR2	Somatostatin Receptor 2	Protein Coding	48	GC17P073165	34.25
BLNK	B Cell Linker	Protein Coding	48	GC10M096210	34.24
LIF	LIF Interleukin 6 Family Cytokine	Protein Coding	43	GC22M030240	34.24
TRAF3	TNF Receptor Associated Factor 3	Protein Coding	48	GC14P106036	34.23
SELP	Selectin P	Protein Coding	46	GC01M169558	34.19
PRDX1	Peroxiredoxin 1	Protein Coding	50	GC01M045511	34.18
TCF7	Transcription Factor 7	Protein Coding	45	GC05P134114	34.15
MYLK	Myosin Light Chain Kinase	Protein Coding	53	GC03M123610	34.15
CXCL10	C-X-C Motif Chemokine Ligand 10	Protein Coding	45	GC04M076021	34.12
GLI3	GLI Family Zinc Finger 3	Protein Coding	50	GC07M041960	34.06
EIF2AK2	Eukaryotic Translation Initiation Factor 2 Alpha Kinase 2	Protein Coding	46	GC02M037099	34.05
FOXE1	Forkhead Box E1	Protein Coding	43	GC09P097853	34.04
P2RX7	Purinergic Receptor P2X 7	Protein Coding	46	GC12P123575	33.99
ADIPOQ	Adiponectin, C1Q And Collagen Domain Containing	Protein Coding	45	GC03P186842	33.98
CD3G	CD3g Molecule	Protein Coding	48	GC11P118344	33.98
NTRK2	Neurotrophic Receptor Tyrosine Kinase 2	Protein Coding	53	GC09P084668	33.97
GLI2	GLI Family Zinc Finger 2	Protein Coding	48	GC02P120735	33.96
BPIFA1	BPI Fold Containing Family A Member 1	Protein Coding	37	GC20P033235	33.95
NCOA3	Nuclear Receptor Coactivator 3	Protein Coding	47	GC20P047501	33.94
PKM	Pyruvate Kinase M1/2	Protein Coding	46	GC15M072199	33.88
FANCG	FA Complementation Group G	Protein Coding	44	GC09M035073	33.87
PTPN13	Protein Tyrosine Phosphatase Non-Receptor Type 13	Protein Coding	44	GC04P086594	33.86
BCAR1	BCAR1 Scaffold Protein, Cas Family Member	Protein Coding	45	GC16M075228	33.85
TRIM28	Tripartite Motif Containing 28	Protein Coding	44	GC19P058544	33.84
PRKDC	Protein Kinase, DNA-Activated, Catalytic Subunit	Protein Coding	50	GC08M047773	33.83
RCVRN	Recoverin	Protein Coding	39	GC17M009896	33.78
IGFBP2	Insulin Like Growth Factor Binding Protein 2	Protein Coding	44	GC02P216632	33.76
WNT1	Wnt Family Member 1	Protein Coding	46	GC12P049053	33.74
CTSL	Cathepsin L	Protein Coding	46	GC09P087725	33.72
F2	Coagulation Factor II, Thrombin	Protein Coding	49	GC11P046720	33.69
MAGEA1	MAGE Family Member A1	Protein Coding	38	GC0XP153179	33.67
ELN	Elastin	Protein Coding	45	GC07P074027	33.65
TRAF1	TNF Receptor Associated Factor 1	Protein Coding	44	GC09M120902	33.64
GJB2	Gap Junction Protein Beta 2	Protein Coding	47	GC13M020187	33.61
MDM4	MDM4 Regulator Of P53	Protein Coding	45	GC01P204516	33.56
HBEGF	Heparin Binding EGF Like Growth Factor	Protein Coding	44	GC05M140332	33.55
MAGEA4	MAGE Family Member A4	Protein Coding	39	GC0XP151912	33.53
NECTIN4	Nectin Cell Adhesion Molecule 4	Protein Coding	38	GC01M161071	33.51
AGER	Advanced Glycosylation End-Product Specific Receptor	Protein Coding	45	GC06M032180	33.42
TCF4	Transcription Factor 4	Protein Coding	47	GC18M055222	33.41
CP	Ceruloplasmin	Protein Coding	48	GC03M149162	33.41
TTN	Titin	Protein Coding	48	GC02M178525	33.36
BMPR2	Bone Morphogenetic Protein Receptor Type 2	Protein Coding	50	GC02P202376	33.34
FANCA	FA Complementation Group A	Protein Coding	49	GC16M089758	33.34
TLR5	Toll Like Receptor 5	Protein Coding	48	GC01M223132	33.31
IL12B	Interleukin 12B	Protein Coding	44	GC05M159314	33.29
NAT1	N-Acetyltransferase 1	Protein Coding	45	GC08P018179	33.28
CD63	CD63 Molecule	Protein Coding	43	GC12M055725	33.24
S100A2	S100 Calcium Binding Protein A2	Protein Coding	41	GC01M153561	33.22
CASP2	Caspase 2	Protein Coding	50	GC07P145813	33.20
TK1	Thymidine Kinase 1	Protein Coding	47	GC17M078175	33.18
EPB41L3	Erythrocyte Membrane Protein Band 4.1 Like 3	Protein Coding	43	GC18M005382	33.18
CDH3	Cadherin 3	Protein Coding	48	GC16P068637	33.14
HNF4A	Hepatocyte Nuclear Factor 4 Alpha	Protein Coding	51	GC20P044355	33.13
ACTC1	Actin Alpha Cardiac Muscle 1	Protein Coding	43	GC15M034788	33.12
TNFRSF10D	TNF Receptor Superfamily Member 10d	Protein Coding	43	GC08M023135	33.10
NUMA1	Nuclear Mitotic Apparatus Protein 1	Protein Coding	44	GC11M072002	33.06
TG	Thyroglobulin	Protein Coding	43	GC08P132866	33.04
PAX6	Paired Box 6	Protein Coding	48	GC11M031784	33.03
EXO1	Exonuclease 1	Protein Coding	44	GC01P241847	32.93
TCIM	Transcriptional And Immune Response Regulator	Protein Coding	26	GC08P040153	32.93
DKK1	Dickkopf WNT Signaling Pathway Inhibitor 1	Protein Coding	45	GC10P052314	32.92
XPO1	Exportin 1	Protein Coding	47	GC02M061445	32.91
CD55	CD55 Molecule (Cromer Blood Group)	Protein Coding	48	GC01P207321	32.88
CYP17A1	Cytochrome P450 Family 17 Subfamily A Member 1	Protein Coding	50	GC10M102830	32.87
PEBP1	Phosphatidylethanolamine Binding Protein 1	Protein Coding	45	GC12P118135	32.86
BID	BH3 Interacting Domain Death Agonist	Protein Coding	46	GC22M017734	32.83
S100B	S100 Calcium Binding Protein B	Protein Coding	46	GC21M048326	32.80
CXADR	CXADR Ig-Like Cell Adhesion Molecule	Protein Coding	44	GC21P017513	32.77
WNT3	Wnt Family Member 3	Protein Coding	47	GC17M046762	32.75
RRM2	Ribonucleotide Reductase Regulatory Subunit M2	Protein Coding	48	GC02P010123	32.70
L1CAM	L1 Cell Adhesion Molecule	Protein Coding	47	GC0XM153864	32.59
GRPR	Gastrin Releasing Peptide Receptor	Protein Coding	43	GC0XP016141	32.57
ATRX	ATRX Chromatin Remodeler	Protein Coding	47	GC0XM077504	32.52
NDRG1	N-Myc Downstream Regulated 1	Protein Coding	45	GC08M133237	32.52
SOX4	SRY-Box Transcription Factor 4	Protein Coding	44	GC06P021593	32.49
KIF5B	Kinesin Family Member 5B	Protein Coding	45	GC10M032035	32.49
FYN	FYN Proto-Oncogene, Src Family Tyrosine Kinase	Protein Coding	48	GC06M111660	32.48
FLI1	Fli-1 Proto-Oncogene, ETS Transcription Factor	Protein Coding	49	GC11P128686	32.39
DDX5	DEAD-Box Helicase 5	Protein Coding	47	GC17M064498	32.35
PLG	Plasminogen	Protein Coding	49	GC06P160702	32.26
RYR1	Ryanodine Receptor 1	Protein Coding	47	GC19P040452	32.22
DDX3X	DEAD-Box Helicase 3 X-Linked	Protein Coding	48	GC0XP041333	32.19
MSLN	Mesothelin	Protein Coding	41	GC16P005518	32.16
POMC	Proopiomelanocortin	Protein Coding	48	GC02M025160	32.15
NOD2	Nucleotide Binding Oligomerization Domain Containing 2	Protein Coding	48	GC16P050693	32.13
CIITA	Class II Major Histocompatibility Complex Transactivator	Protein Coding	45	GC16P010879	32.09
PAK1	P21 (RAC1) Activated Kinase 1	Protein Coding	49	GC11M077321	32.06
ITGAL	Integrin Subunit Alpha L	Protein Coding	47	GC16P030472	32.01
MAPK10	Mitogen-Activated Protein Kinase 10	Protein Coding	52	GC04M085990	32.00
DES	Desmin	Protein Coding	48	GC02P219418	31.93
IFNB1	Interferon Beta 1	Protein Coding	42	GC09M021077	31.93
ELAVL1	ELAV Like RNA Binding Protein 1	Protein Coding	43	GC19M007958	31.91
TJP1	Tight Junction Protein 1	Protein Coding	44	GC15M029699	31.89
MCM3	Minichromosome Maintenance Complex Component 3	Protein Coding	46	GC06M052264	31.88
SCUBE3	Signal Peptide, CUB Domain And EGF Like Domain Containing 3	Protein Coding	38	GC06P055323	31.83
PRDM14	PR/SET Domain 14	Protein Coding	40	GC08M070063	31.81
SERPINB3	Serpin Family B Member 3	Protein Coding	43	GC18M063655	31.76
ZEB2	Zinc Finger E-Box Binding Homeobox 2	Protein Coding	48	GC02M144384	31.67
TERF1	Telomeric Repeat Binding Factor 1	Protein Coding	43	GC08P073003	31.66
LTA	Lymphotoxin Alpha	Protein Coding	43	GC06P055200	31.66
RAC2	Rac Family Small GTPase 2	Protein Coding	51	GC22M037227	31.64
SAT1	Spermidine/Spermine N1-Acetyltransferase 1	Protein Coding	46	GC0XP023784	31.61
GALC	Galactosylceramidase	Protein Coding	44	GC14M087837	31.59
CD3E	CD3e Molecule	Protein Coding	47	GC11P118304	31.57
KIR3DL1	Killer Cell Immunoglobulin Like Receptor, Three Ig Domains And Long Cytoplasmic Tail 1	Protein Coding	41	GC19P056447	31.54
CDK12	Cyclin Dependent Kinase 12	Protein Coding	41	GC17P039461	31.54
EIF4EBP1	Eukaryotic Translation Initiation Factor 4E Binding Protein 1	Protein Coding	47	GC08P038032	31.52
CXCL1	C-X-C Motif Chemokine Ligand 1	Protein Coding	43	GC04P073869	31.52
IL12A	Interleukin 12A	Protein Coding	44	GC03P159988	31.52
PRKACA	Protein Kinase CAMP-Activated Catalytic Subunit Alpha	Protein Coding	52	GC19M014129	31.52
IRF8	Interferon Regulatory Factor 8	Protein Coding	47	GC16P085898	31.50
NEDD9	Neural Precursor Cell Expressed, Developmentally Down-Regulated 9	Protein Coding	44	GC06M011183	31.50
LZTR1	Leucine Zipper Like Transcription Regulator 1	Protein Coding	43	GC22P020996	31.48
BGLAP	Bone Gamma-Carboxyglutamate Protein	Protein Coding	41	GC01P156242	31.48
IL11	Interleukin 11	Protein Coding	41	GC19M055364	31.42
LAMC1	Laminin Subunit Gamma 1	Protein Coding	44	GC01P182992	31.40
VTN	Vitronectin	Protein Coding	44	GC17M031079	31.40
TRAF4	TNF Receptor Associated Factor 4	Protein Coding	44	GC17P029346	31.35
MST1R	Macrophage Stimulating 1 Receptor	Protein Coding	49	GC03M050077	31.29
PLCG2	Phospholipase C Gamma 2	Protein Coding	52	GC16P081773	31.23
MCAM	Melanoma Cell Adhesion Molecule	Protein Coding	41	GC11M119308	31.23
CDC20	Cell Division Cycle 20	Protein Coding	45	GC01P043358	31.19
MTDH	Metadherin	Protein Coding	41	GC08P097643	31.19
IL1R1	Interleukin 1 Receptor Type 1	Protein Coding	46	GC02P102136	31.14
PRKCE	Protein Kinase C Epsilon	Protein Coding	50	GC02P045651	31.13
TNC	Tenascin C	Protein Coding	50	GC09M115019	31.10
EPHA3	EPH Receptor A3	Protein Coding	47	GC03P089077	31.08
CT83	Cancer/Testis Antigen 83	Protein Coding	28	GC0XM116461	31.08
COL4A2	Collagen Type IV Alpha 2 Chain	Protein Coding	45	GC13P110305	31.04
GADD45B	Growth Arrest And DNA Damage Inducible Beta	Protein Coding	39	GC19P002476	31.02
RASSF5	Ras Association Domain Family Member 5	Protein Coding	41	GC01P206507	31.00
TFPI2	Tissue Factor Pathway Inhibitor 2	Protein Coding	42	GC07M093885	30.99
TYK2	Tyrosine Kinase 2	Protein Coding	53	GC19M010350	30.99
HOPX	HOP Homeobox	Protein Coding	37	GC04M056647	30.95
PRL	Prolactin	Protein Coding	44	GC06M022287	30.95
HPSE	Heparanase	Protein Coding	45	GC04M083292	30.93
COL4A3	Collagen Type IV Alpha 3 Chain	Protein Coding	45	GC02P227164	30.85
CLTC	Clathrin Heavy Chain	Protein Coding	47	GC17P059619	30.75
LBR	Lamin B Receptor	Protein Coding	48	GC01M225401	30.72
GPRC5A	G Protein-Coupled Receptor Class C Group 5 Member A	Protein Coding	42	GC12P012939	30.71
IL6ST	Interleukin 6 Cytokine Family Signal Transducer	Protein Coding	47	GC05M055935	30.70
ODC1	Ornithine Decarboxylase 1	Protein Coding	49	GC02M010432	30.69
MMP10	Matrix Metallopeptidase 10	Protein Coding	47	GC11M102770	30.66
SIRT3	Sirtuin 3	Protein Coding	48	GC11M000215	30.64
SIX1	SIX Homeobox 1	Protein Coding	45	GC14M060643	30.60
KLF5	Kruppel Like Factor 5	Protein Coding	45	GC13P073054	30.58
TF	Transferrin	Protein Coding	50	GC03P133666	30.57
HNRNPA2B1	Heterogeneous Nuclear Ribonucleoprotein A2/B1	Protein Coding	47	GC07M026174	30.50
RXRG	Retinoid X Receptor Gamma	Protein Coding	43	GC01M165401	30.40
SELL	Selectin L	Protein Coding	43	GC01M169690	30.39
CEBPB	CCAAT Enhancer Binding Protein Beta	Protein Coding	44	GC20P050190	30.37
MTA1	Metastasis Associated 1	Protein Coding	43	GC14P105419	30.35
CD82	CD82 Molecule	Protein Coding	43	GC11P044586	30.32
CXCR1	C-X-C Motif Chemokine Receptor 1	Protein Coding	44	GC02M218162	30.29
TTK	TTK Protein Kinase	Protein Coding	48	GC06P080003	30.29
USP8	Ubiquitin Specific Peptidase 8	Protein Coding	49	GC15P050424	30.29
IRS2	Insulin Receptor Substrate 2	Protein Coding	45	GC13M109752	30.27
FUS	FUS RNA Binding Protein	Protein Coding	45	GC16P031180	30.27
SFRP1	Secreted Frizzled Related Protein 1	Protein Coding	43	GC08M041262	30.26
SREBF1	Sterol Regulatory Element Binding Transcription Factor 1	Protein Coding	46	GC17M017810	30.25
MTUS1	Microtubule Associated Scaffold Protein 1	Protein Coding	37	GC08M017643	30.25
IREB2	Iron Responsive Element Binding Protein 2	Protein Coding	44	GC15P078437	30.19
SEZ6L2	Seizure Related 6 Homolog Like 2	Protein Coding	38	GC16M031163	30.18
TUSC2	Tumor Suppressor 2, Mitochondrial Calcium Regulator	Protein Coding	35	GC03M050428	30.12
RBM5	RNA Binding Motif Protein 5	Protein Coding	40	GC03P050139	30.00
BMP7	Bone Morphogenetic Protein 7	Protein Coding	46	GC20M057168	29.99
PTGS1	Prostaglandin-Endoperoxide Synthase 1	Protein Coding	47	GC09P122370	29.98
IRF4	Interferon Regulatory Factor 4	Protein Coding	44	GC06P000391	29.97
FOXA1	Forkhead Box A1	Protein Coding	43	GC14M037589	29.90
FOXF1	Forkhead Box F1	Protein Coding	43	GC16P086510	29.90
EDNRB	Endothelin Receptor Type B	Protein Coding	50	GC13M077895	29.88
WNT7B	Wnt Family Member 7B	Protein Coding	45	GC22M045920	29.86
NR1H2	Nuclear Receptor Subfamily 1 Group H Member 2	Protein Coding	49	GC19P050329	29.81
LAMA4	Laminin Subunit Alpha 4	Protein Coding	45	GC06M112107	29.78
CTAG2	Cancer/Testis Antigen 2	Protein Coding	34	GC0XM154651	29.77
EPHA5	EPH Receptor A5	Protein Coding	47	GC04M065319	29.77
APP	Amyloid Beta Precursor Protein	Protein Coding	52	GC21M025880	29.76
TNFAIP3	TNF Alpha Induced Protein 3	Protein Coding	48	GC06P137866	29.71
GPER1	G Protein-Coupled Estrogen Receptor 1	Protein Coding	38	GC07P001368	29.68
GRN	Granulin Precursor	Protein Coding	47	GC17P044345	29.66
CASR	Calcium Sensing Receptor	Protein Coding	51	GC03P122183	29.66
IFNAR1	Interferon Alpha And Beta Receptor Subunit 1	Protein Coding	45	GC21P033324	29.66
CD46	CD46 Molecule	Protein Coding	47	GC01P207752	29.64
FGA	Fibrinogen Alpha Chain	Protein Coding	48	GC04M154583	29.62
CLDN1	Claudin 1	Protein Coding	48	GC03M190305	29.62
ADAM17	ADAM Metallopeptidase Domain 17	Protein Coding	51	GC02M009488	29.58
PBX1	PBX Homeobox 1	Protein Coding	50	GC01P164524	29.57
GADD45G	Growth Arrest And DNA Damage Inducible Gamma	Protein Coding	41	GC09P089605	29.57
MYH9	Myosin Heavy Chain 9	Protein Coding	50	GC22M036281	29.57
VDAC1	Voltage Dependent Anion Channel 1	Protein Coding	47	GC05M133975	29.56
TIMELESS	Timeless Circadian Regulator	Protein Coding	39	GC12M056416	29.54
BCL11A	BAF Chromatin Remodeling Complex Subunit BCL11A	Protein Coding	44	GC02M060451	29.52
IL9	Interleukin 9	Protein Coding	44	GC05M135891	29.50
TPX2	TPX2 Microtubule Nucleation Factor	Protein Coding	42	GC20P031739	29.50
HDAC4	Histone Deacetylase 4	Protein Coding	52	GC02M239048	29.48
VIP	Vasoactive Intestinal Peptide	Protein Coding	45	GC06P152750	29.48
HSPA8	Heat Shock Protein Family A (Hsp70) Member 8	Protein Coding	48	GC11M123057	29.44
PTGES	Prostaglandin E Synthase	Protein Coding	42	GC09M129738	29.43
AIFM1	Apoptosis Inducing Factor Mitochondria Associated 1	Protein Coding	50	GC0XM130129	29.42
TDGF1	Teratocarcinoma-Derived Growth Factor 1	Protein Coding	42	GC03P046576	29.40
CCR1	C-C Motif Chemokine Receptor 1	Protein Coding	45	GC03M046218	29.38
PIM1	Pim-1 Proto-Oncogene, Serine/Threonine Kinase	Protein Coding	51	GC06P055356	29.37
ACVRL1	Activin A Receptor Like Type 1	Protein Coding	50	GC12P051906	29.36
HDGF	Heparin Binding Growth Factor	Protein Coding	41	GC01M156786	29.35
IL21	Interleukin 21	Protein Coding	43	GC04M122612	29.32
RELB	RELB Proto-Oncogene, NF-KB Subunit	Protein Coding	46	GC19P045002	29.31
GNRH1	Gonadotropin Releasing Hormone 1	Protein Coding	43	GC08M025419	29.31
AOC3	Amine Oxidase Copper Containing 3	Protein Coding	44	GC17P042851	29.29
MSN	Moesin	Protein Coding	48	GC0XP065588	29.24
ACP5	Acid Phosphatase 5, Tartrate Resistant	Protein Coding	47	GC19M011574	29.21
CD2	CD2 Molecule	Protein Coding	44	GC01P116754	29.15
PSMB8	Proteasome 20S Subunit Beta 8	Protein Coding	51	GC06M032840	29.15
CDC25B	Cell Division Cycle 25B	Protein Coding	47	GC20P003794	29.11
MAP3K2	Mitogen-Activated Protein Kinase Kinase Kinase 2	Protein Coding	45	GC02M127298	29.10
S100A9	S100 Calcium Binding Protein A9	Protein Coding	43	GC01P153357	29.09
TFEB	Transcription Factor EB	Protein Coding	43	GC06M047093	29.09
RIOX2	Ribosomal Oxygenase 2	Protein Coding	31	GC03M097942	29.06
LRP1B	LDL Receptor Related Protein 1B	Protein Coding	40	GC02M140231	29.02
F2R	Coagulation Factor II Thrombin Receptor	Protein Coding	47	GC05P076716	28.98
SOX10	SRY-Box Transcription Factor 10	Protein Coding	46	GC22M049686	28.96
IL12RB1	Interleukin 12 Receptor Subunit Beta 1	Protein Coding	45	GC19M018058	28.95
MAPK9	Mitogen-Activated Protein Kinase 9	Protein Coding	49	GC05M180234	28.91
SRSF2	Serine And Arginine Rich Splicing Factor 2	Protein Coding	41	GC17M076734	28.86
CYP1A2	Cytochrome P450 Family 1 Subfamily A Member 2	Protein Coding	46	GC15P074748	28.83
BRDT	Bromodomain Testis Associated	Protein Coding	43	GC01P091949	28.81
PLAT	Plasminogen Activator, Tissue Type	Protein Coding	50	GC08M042174	28.81
XBP1	X-Box Binding Protein 1	Protein Coding	46	GC22M028794	28.80
MAPT	Microtubule Associated Protein Tau	Protein Coding	51	GC17P045894	28.80
AKR1C1	Aldo-Keto Reductase Family 1 Member C1	Protein Coding	44	GC10P004963	28.74
EDNRA	Endothelin Receptor Type A	Protein Coding	50	GC04P147480	28.73
LDHA	Lactate Dehydrogenase A	Protein Coding	52	GC11P018394	28.69
CDCP1	CUB Domain Containing Protein 1	Protein Coding	39	GC03M045082	28.64
AIMP2	Aminoacyl TRNA Synthetase Complex Interacting Multifunctional Protein 2	Protein Coding	42	GC07P006016	28.62
NFATC1	Nuclear Factor Of Activated T Cells 1	Protein Coding	48	GC18P079395	28.60
AKR1B10	Aldo-Keto Reductase Family 1 Member B10	Protein Coding	44	GC07P134527	28.57
TFF1	Trefoil Factor 1	Protein Coding	45	GC21M042362	28.55
HEPACAM	Hepatic And Glial Cell Adhesion Molecule	Protein Coding	40	GC11M124919	28.50
TTR	Transthyretin	Protein Coding	50	GC18P031557	28.50
AGTR1	Angiotensin II Receptor Type 1	Protein Coding	51	GC03P148697	28.50
DDIT3	DNA Damage Inducible Transcript 3	Protein Coding	46	GC12M057516	28.47
IDO1	Indoleamine 2,3-Dioxygenase 1	Protein Coding	45	GC08P039891	28.45
POLH	DNA Polymerase Eta	Protein Coding	49	GC06P043576	28.44
DMTF1	Cyclin D Binding Myb Like Transcription Factor 1	Protein Coding	37	GC07P087155	28.43
PRKD1	Protein Kinase D1	Protein Coding	51	GC14M029576	28.42
XRCC4	X-Ray Repair Cross Complementing 4	Protein Coding	44	GC05P083077	28.40
PPARGC1A	PPARG Coactivator 1 Alpha	Protein Coding	47	GC04M023755	28.39
NAMPT	Nicotinamide Phosphoribosyltransferase	Protein Coding	48	GC07M106248	28.37
PTPN6	Protein Tyrosine Phosphatase Non-Receptor Type 6	Protein Coding	50	GC12P011869	28.36
LAT	Linker For Activation Of T Cells	Protein Coding	47	GC16P032276	28.35
SDC1	Syndecan 1	Protein Coding	44	GC02M020200	28.34
PPP2R2A	Protein Phosphatase 2 Regulatory Subunit Balpha	Protein Coding	45	GC08P026292	28.28
CD14	CD14 Molecule	Protein Coding	45	GC05M140631	28.25
SEMA3F	Semaphorin 3F	Protein Coding	42	GC03P050167	28.23
HSPG2	Heparan Sulfate Proteoglycan 2	Protein Coding	46	GC01M021822	28.16
LYVE1	Lymphatic Vessel Endothelial Hyaluronan Receptor 1	Protein Coding	43	GC11M010713	28.14
PKD1	Polycystin 1, Transient Receptor Potential Channel Interacting	Protein Coding	46	GC16M003057	28.10
WNT3A	Wnt Family Member 3A	Protein Coding	48	GC01P228466	28.06
SPHK1	Sphingosine Kinase 1	Protein Coding	48	GC17P076376	28.04
MECOM	MDS1 And EVI1 Complex Locus	Protein Coding	48	GC03M169083	28.03
CDA	Cytidine Deaminase	Protein Coding	44	GC01P020588	27.99
ALDH2	Aldehyde Dehydrogenase 2 Family Member	Protein Coding	51	GC12P111766	27.99
ABCA1	ATP Binding Cassette Subfamily A Member 1	Protein Coding	48	GC09M104781	27.97
VCP	Valosin Containing Protein	Protein Coding	50	GC09M035056	27.96
F2RL3	F2R Like Thrombin Or Trypsin Receptor 3	Protein Coding	47	GC19P016888	27.91
FANCF	FA Complementation Group F	Protein Coding	43	GC11M022600	27.85
MCM2	Minichromosome Maintenance Complex Component 2	Protein Coding	48	GC03P127598	27.83
HDAC6	Histone Deacetylase 6	Protein Coding	52	GC0XP048801	27.82
GPX1	Glutathione Peroxidase 1	Protein Coding	48	GC03M049486	27.81
PTPN3	Protein Tyrosine Phosphatase Non-Receptor Type 3	Protein Coding	45	GC09M109375	27.80
POLG	DNA Polymerase Gamma, Catalytic Subunit	Protein Coding	46	GC15M089365	27.77
HSPD1	Heat Shock Protein Family D (Hsp60) Member 1	Protein Coding	48	GC02M197486	27.74
ESM1	Endothelial Cell Specific Molecule 1	Protein Coding	40	GC05M054977	27.69
SOCS1	Suppressor Of Cytokine Signaling 1	Protein Coding	44	GC16M011255	27.67
ETV4	ETS Variant Transcription Factor 4	Protein Coding	44	GC17M043527	27.66
TGIF1	TGFB Induced Factor Homeobox 1	Protein Coding	47	GC18P003411	27.65
PTTG1	PTTG1 Regulator Of Sister Chromatid Separation, Securin	Protein Coding	44	GC05P160422	27.65
BRD4	Bromodomain Containing 4	Protein Coding	46	GC19M015236	27.65
CSK	C-Terminal Src Kinase	Protein Coding	48	GC15P074782	27.63
RALBP1	RalA Binding Protein 1	Protein Coding	45	GC18P009465	27.63
CCNG1	Cyclin G1	Protein Coding	43	GC05P163438	27.62
CR1	Complement C3b/C4b Receptor 1 (Knops Blood Group)	Protein Coding	45	GC01P207496	27.59
S100A8	S100 Calcium Binding Protein A8	Protein Coding	43	GC01M153391	27.56
CCR4	C-C Motif Chemokine Receptor 4	Protein Coding	45	GC03P032951	27.53
TP53BP2	Tumor Protein P53 Binding Protein 2	Protein Coding	43	GC01M223779	27.52
NODAL	Nodal Growth Differentiation Factor	Protein Coding	43	GC10M070431	27.50
CD68	CD68 Molecule	Protein Coding	40	GC17P007579	27.49
CHI3L1	Chitinase 3 Like 1	Protein Coding	44	GC01M203148	27.48
CTSK	Cathepsin K	Protein Coding	50	GC01M150837	27.48
RAP1A	RAP1A, Member Of RAS Oncogene Family	Protein Coding	46	GC01P111542	27.45
ITGA11	Integrin Subunit Alpha 11	Protein Coding	43	GC15M068296	27.45
NCOR2	Nuclear Receptor Corepressor 2	Protein Coding	45	GC12M124324	27.40
USF2	Upstream Transcription Factor 2, C-Fos Interacting	Protein Coding	40	GC19P035268	27.36
TGM2	Transglutaminase 2	Protein Coding	48	GC20M038127	27.35
SOS2	SOS Ras/Rho Guanine Nucleotide Exchange Factor 2	Protein Coding	46	GC14M050117	27.32
CLPTM1L	CLPTM1 Like	Protein Coding	37	GC05M001317	27.29
H2AX	H2A.X Variant Histone	Protein Coding	36	GC11M119097	27.28
NEU1	Neuraminidase 1	Protein Coding	45	GC06M031857	27.27
FGF4	Fibroblast Growth Factor 4	Protein Coding	44	GC11M070438	27.26
SRGAP1	SLIT-ROBO Rho GTPase Activating Protein 1	Protein Coding	43	GC12P063844	27.23
SLC34A2	Solute Carrier Family 34 Member 2	Protein Coding	47	GC04P025657	27.22
CHRNB4	Cholinergic Receptor Nicotinic Beta 4 Subunit	Protein Coding	44	GC15M078624	27.20
DLL1	Delta Like Canonical Notch Ligand 1	Protein Coding	46	GC06M170282	27.18
SGK1	Serum/Glucocorticoid Regulated Kinase 1	Protein Coding	50	GC06M134169	27.16
EPHA7	EPH Receptor A7	Protein Coding	49	GC06M093240	27.16
CDC45	Cell Division Cycle 45	Protein Coding	45	GC22P019479	27.15
GHR	Growth Hormone Receptor	Protein Coding	47	GC05P042429	27.12
EREG	Epiregulin	Protein Coding	42	GC04P074366	27.12
DNAH8	Dynein Axonemal Heavy Chain 8	Protein Coding	38	GC06P055369	27.10
SLPI	Secretory Leukocyte Peptidase Inhibitor	Protein Coding	40	GC20M045252	27.10
TUBB3	Tubulin Beta 3 Class III	Protein Coding	50	GC16P089919	27.08
CUL1	Cullin 1	Protein Coding	45	GC07P148697	27.05
S100A6	S100 Calcium Binding Protein A6	Protein Coding	43	GC01M153535	27.04
PAWR	Pro-Apoptotic WT1 Regulator	Protein Coding	41	GC12M079574	27.03
CSNK2A1	Casein Kinase 2 Alpha 1	Protein Coding	52	GC20M000472	27.03
ACTN4	Actinin Alpha 4	Protein Coding	47	GC19P038647	27.01
KMT2D	Lysine Methyltransferase 2D	Protein Coding	42	GC12M049018	26.98
AGT	Angiotensinogen	Protein Coding	50	GC01M230702	26.96
HP	Haptoglobin	Protein Coding	45	GC16P072089	26.93
ADAR	Adenosine Deaminase RNA Specific	Protein Coding	45	GC01M154582	26.92
ELAVL4	ELAV Like RNA Binding Protein 4	Protein Coding	40	GC01P050025	26.92
MAGEC2	MAGE Family Member C2	Protein Coding	36	GC0XM142202	26.90
RBFOX1	RNA Binding Fox-1 Homolog 1	Protein Coding	38	GC16P005688	26.85
TNFRSF11A	TNF Receptor Superfamily Member 11a	Protein Coding	46	GC18P062325	26.85
MECP2	Methyl-CpG Binding Protein 2	Protein Coding	46	GC0XM154021	26.83
DYNC2H1	Dynein Cytoplasmic 2 Heavy Chain 1	Protein Coding	39	GC11P103109	26.83
EBAG9	Estrogen Receptor Binding Site Associated Antigen 9	Protein Coding	39	GC08P109536	26.82
HOXB9	Homeobox B9	Protein Coding	41	GC17M048621	26.79
KDM1A	Lysine Demethylase 1A	Protein Coding	48	GC01P023019	26.74
CCK	Cholecystokinin	Protein Coding	43	GC03M042274	26.71
CLDN4	Claudin 4	Protein Coding	42	GC07P073799	26.69
PLAG1	PLAG1 Zinc Finger	Protein Coding	40	GC08M056161	26.68
MMP11	Matrix Metallopeptidase 11	Protein Coding	46	GC22P023768	26.65
MTAP	Methylthioadenosine Phosphorylase	Protein Coding	48	GC09P021792	26.61
CD59	CD59 Molecule (CD59 Blood Group)	Protein Coding	47	GC11M033704	26.61
VTCN1	V-Set Domain Containing T Cell Activation Inhibitor 1	Protein Coding	39	GC01M117143	26.61
TNFSF12	TNF Superfamily Member 12	Protein Coding	41	GC17P009104	26.61
MICA	MHC Class I Polypeptide-Related Sequence A	Protein Coding	39	GC06P031399	26.61
PCLAF	PCNA Clamp Associated Factor	Protein Coding	30	GC15M067360	26.60
PPARA	Peroxisome Proliferator Activated Receptor Alpha	Protein Coding	47	GC22P046150	26.59
KLF2	Kruppel Like Factor 2	Protein Coding	41	GC19P026614	26.58
CHL1	Cell Adhesion Molecule L1 Like	Protein Coding	40	GC03P000213	26.54
HMGA1	High Mobility Group AT-Hook 1	Protein Coding	47	GC06P055309	26.54
NFATC2	Nuclear Factor Of Activated T Cells 2	Protein Coding	45	GC20M051386	26.49
CD38	CD38 Molecule	Protein Coding	45	GC04P015779	26.45
SAA1	Serum Amyloid A1	Protein Coding	43	GC11P018267	26.43
IKZF3	IKAROS Family Zinc Finger 3	Protein Coding	43	GC17M039759	26.39
MBL2	Mannose Binding Lectin 2	Protein Coding	48	GC10M052760	26.35
PARD3	Par-3 Family Cell Polarity Regulator	Protein Coding	43	GC10M034110	26.31
MBP	Myelin Basic Protein	Protein Coding	45	GC18M076978	26.31
PPP1CB	Protein Phosphatase 1 Catalytic Subunit Beta	Protein Coding	47	GC02P028752	26.30
FOXC1	Forkhead Box C1	Protein Coding	43	GC06P001610	26.28
PTPN1	Protein Tyrosine Phosphatase Non-Receptor Type 1	Protein Coding	51	GC20P050510	26.24
SSX2	SSX Family Member 2	Protein Coding	38	GC0XM052696	26.21
PIEZO1	Piezo Type Mechanosensitive Ion Channel Component 1	Protein Coding	38	GC16M088715	26.21
F5	Coagulation Factor V	Protein Coding	45	GC01M169511	26.21
SRPK1	SRSF Protein Kinase 1	Protein Coding	46	GC06M047030	26.20
NT5E	5'-Nucleotidase Ecto	Protein Coding	52	GC06P085449	26.18
NLRP3	NLR Family Pyrin Domain Containing 3	Protein Coding	48	GC01P247415	26.16
API5	Apoptosis Inhibitor 5	Protein Coding	38	GC11P043311	26.14
CCL4	C-C Motif Chemokine Ligand 4	Protein Coding	41	GC17P036103	26.14
WNT2	Wnt Family Member 2	Protein Coding	44	GC07M117276	26.12
AMACR	Alpha-Methylacyl-CoA Racemase	Protein Coding	46	GC05M033986	26.12
PTPA	Protein Phosphatase 2 Phosphatase Activator	Protein Coding	36	GC09P129111	26.12
WEE1	WEE1 G2 Checkpoint Kinase	Protein Coding	47	GC11P009573	26.11
CYP3A5	Cytochrome P450 Family 3 Subfamily A Member 5	Protein Coding	48	GC07M099648	26.08
CCL20	C-C Motif Chemokine Ligand 20	Protein Coding	44	GC02P227814	26.06
SMARCA2	SWI/SNF Related, Matrix Associated, Actin Dependent Regulator Of Chromatin, Subfamily A, Member 2	Protein Coding	50	GC09P001980	26.05
SH3KBP1	SH3 Domain Containing Kinase Binding Protein 1	Protein Coding	42	GC0XM019552	26.04
INS-IGF2	INS-IGF2 Readthrough	Protein Coding	27	GC11M002218	26.03
TLR7	Toll Like Receptor 7	Protein Coding	48	GC0XP012867	25.94
H1-0	H1.0 Linker Histone	Protein Coding	32	GC22P037898	25.90
FOXK2	Forkhead Box K2	Protein Coding	38	GC17P082519	25.87
PMAIP1	Phorbol-12-Myristate-13-Acetate-Induced Protein 1	Protein Coding	40	GC18P059899	25.86
SFN	Stratifin	Protein Coding	47	GC01P026904	25.86
PLK2	Polo Like Kinase 2	Protein Coding	44	GC05M058453	25.86
CD69	CD69 Molecule	Protein Coding	41	GC12M015678	25.76
ORAI1	ORAI Calcium Release-Activated Calcium Modulator 1	Protein Coding	44	GC12P123580	25.75
DCN	Decorin	Protein Coding	47	GC12M091140	25.72
FOLH1	Folate Hydrolase 1	Protein Coding	47	GC11M069030	25.70
F2RL1	F2R Like Trypsin Receptor 1	Protein Coding	47	GC05P076818	25.69
HNRNPA1	Heterogeneous Nuclear Ribonucleoprotein A1	Protein Coding	47	GC12P054280	25.66
LPL	Lipoprotein Lipase	Protein Coding	50	GC08P019901	25.66
ATF1	Activating Transcription Factor 1	Protein Coding	47	GC12P050763	25.65
TIAM1	TIAM Rac1 Associated GEF 1	Protein Coding	45	GC21M031118	25.61
SNCA	Synuclein Alpha	Protein Coding	50	GC04M089724	25.59
IQGAP1	IQ Motif Containing GTPase Activating Protein 1	Protein Coding	44	GC15P090388	25.58
FUT4	Fucosyltransferase 4	Protein Coding	37	GC11P094544	25.56
RHEB	Ras Homolog, MTORC1 Binding	Protein Coding	49	GC07M151466	25.54
LAMA3	Laminin Subunit Alpha 3	Protein Coding	45	GC18P023689	25.50
NMBR	Neuromedin B Receptor	Protein Coding	43	GC06M142059	25.48
CCR2	C-C Motif Chemokine Receptor 2	Protein Coding	45	GC03P046356	25.47
HES1	Hes Family BHLH Transcription Factor 1	Protein Coding	44	GC03P194136	25.44
SCNN1A	Sodium Channel Epithelial 1 Subunit Alpha	Protein Coding	48	GC12M006346	25.37
DNASE1	Deoxyribonuclease 1	Protein Coding	43	GC16P003611	25.36
RHO	Rhodopsin	Protein Coding	48	GC03P131457	25.32
KRT17	Keratin 17	Protein Coding	47	GC17M041619	25.28
PAK4	P21 (RAC1) Activated Kinase 4	Protein Coding	49	GC19P039125	25.26
E2F4	E2F Transcription Factor 4	Protein Coding	46	GC16P067192	25.25
CTCF	CCCTC-Binding Factor	Protein Coding	47	GC16P067563	25.24
GUSB	Glucuronidase Beta	Protein Coding	48	GC07M065960	25.23
NET1	Neuroepithelial Cell Transforming 1	Protein Coding	44	GC10P005444	25.23
MUC3A	Mucin 3A, Cell Surface Associated	Protein Coding	35	GC07P100949	25.19
LRP6	LDL Receptor Related Protein 6	Protein Coding	49	GC12M015714	25.17
LCN2	Lipocalin 2	Protein Coding	44	GC09P128149	25.14
APOA1	Apolipoprotein A1	Protein Coding	49	GC11M116835	25.13
CD33	CD33 Molecule	Protein Coding	44	GC19P051212	25.12
FOSL1	FOS Like 1, AP-1 Transcription Factor Subunit	Protein Coding	45	GC11M069434	25.10
IGFBP5	Insulin Like Growth Factor Binding Protein 5	Protein Coding	43	GC02M216672	25.07
FBXO5	F-Box Protein 5	Protein Coding	38	GC06M152970	25.03
WNT7A	Wnt Family Member 7A	Protein Coding	50	GC03M016916	25.03
TNFRSF9	TNF Receptor Superfamily Member 9	Protein Coding	45	GC01M007915	25.02

## Sheet: NSCLC & SwissTarget Overlap
NSCLC Genes
Symbol	Description	Category	GIFtS	GC id	Score ▼		SwissTargetPrediction Filtered Candidates
TP53	Tumor Protein P53	Protein Coding	54	GC17M007661	352.66		PTGS2	5	ü
EGFR	Epidermal Growth Factor Receptor	Protein Coding	54	GC07P055019	329.35		FLT3	4	ü
BRCA2	BRCA2 DNA Repair Associated	Protein Coding	50	GC13P032315	261.58
KRAS	KRAS Proto-Oncogene, GTPase	Protein Coding	52	GC12M025204	260.64		In green: proteins that do overlap
PTEN	Phosphatase And Tensin Homolog	Protein Coding	53	GC10P087863	259.79
BRCA1	BRCA1 DNA Repair Associated	Protein Coding	51	GC17M043044	241.78
MET	MET Proto-Oncogene, Receptor Tyrosine Kinase	Protein Coding	54	GC07P116672	228.07
PIK3CA	Phosphatidylinositol-4,5-Bisphosphate 3-Kinase Catalytic Subunit Alpha	Protein Coding	53	GC03P179148	223.71
ERBB2	Erb-B2 Receptor Tyrosine Kinase 2	Protein Coding	54	GC17P039687	223.55
BRAF	B-Raf Proto-Oncogene, Serine/Threonine Kinase	Protein Coding	54	GC07M140717	222.88
AKT1	AKT Serine/Threonine Kinase 1	Protein Coding	54	GC14M104769	205.40
ATM	ATM Serine/Threonine Kinase	Protein Coding	54	GC11P108222	202.78
CDH1	Cadherin 1	Protein Coding	51	GC16P068737	199.40
CDKN2A	Cyclin Dependent Kinase Inhibitor 2A	Protein Coding	52	GC09M021967	197.91
ALK	ALK Receptor Tyrosine Kinase	Protein Coding	52	GC02M029190	178.79
APC	APC Regulator Of WNT Signaling Pathway	Protein Coding	49	GC05P112707	170.93
NRAS	NRAS Proto-Oncogene, GTPase	Protein Coding	50	GC01M114704	162.08
CASP8	Caspase 8	Protein Coding	52	GC02P201233	161.34
CHEK2	Checkpoint Kinase 2	Protein Coding	54	GC22M028687	159.58
RB1	RB Transcriptional Corepressor 1	Protein Coding	49	GC13P048303	159.53
MSH2	MutS Homolog 2	Protein Coding	49	GC02P047402	159.19
CTNNB1	Catenin Beta 1	Protein Coding	54	GC03P041236	157.97
MLH1	MutL Homolog 1	Protein Coding	49	GC03P036993	157.10
STK11	Serine/Threonine Kinase 11	Protein Coding	50	GC19P001177	148.16
MSH6	MutS Homolog 6	Protein Coding	51	GC02P047695	147.36
MAP2K1	Mitogen-Activated Protein Kinase Kinase 1	Protein Coding	54	GC15P066386	144.94
CCND1	Cyclin D1	Protein Coding	52	GC11P069641	143.87
FASLG	Fas Ligand	Protein Coding	48	GC01P172628	142.47
HRAS	HRas Proto-Oncogene, GTPase	Protein Coding	52	GC11M001078	139.14
KIT	KIT Proto-Oncogene, Receptor Tyrosine Kinase	Protein Coding	53	GC04P054657	138.48
NBN	Nibrin	Protein Coding	48	GC08M089933	134.86
RET	Ret Proto-Oncogene	Protein Coding	54	GC10P043081	130.43
FGFR3	Fibroblast Growth Factor Receptor 3	Protein Coding	55	GC04P001795	130.02
DICER1	Dicer 1, Ribonuclease III	Protein Coding	48	GC14M095086	129.49
PMS2	PMS1 Homolog 2, Mismatch Repair System Component	Protein Coding	49	GC07M005973	127.34
TERT	Telomerase Reverse Transcriptase	Protein Coding	52	GC05M001253	126.76
SMAD4	SMAD Family Member 4	Protein Coding	51	GC18P051028	126.34
ROS1	ROS Proto-Oncogene 1, Receptor Tyrosine Kinase	Protein Coding	45	GC06M117287	123.50
MYC	MYC Proto-Oncogene, BHLH Transcription Factor	Protein Coding	51	GC08P127735	121.17
IL6	Interleukin 6	Protein Coding	50	GC07P022725	118.14
STAT3	Signal Transducer And Activator Of Transcription 3	Protein Coding	53	GC17M042313	117.42
TGFB1	Transforming Growth Factor Beta 1	Protein Coding	52	GC19M041301	115.55
BARD1	BRCA1 Associated RING Domain 1	Protein Coding	47	GC02M214725	114.04
IRF1	Interferon Regulatory Factor 1	Protein Coding	47	GC05M132440	113.11
ESR1	Estrogen Receptor 1	Protein Coding	53	GC06P151656	111.55
PRKN	Parkin RBR E3 Ubiquitin Protein Ligase	Protein Coding	40	GC06M161348	111.41
VEGFA	Vascular Endothelial Growth Factor A	Protein Coding	49	GC06P043770	111.07
BAX	BCL2 Associated X, Apoptosis Regulator	Protein Coding	49	GC19P048954	111.07
ERCC6	ERCC Excision Repair 6, Chromatin Remodeling Factor	Protein Coding	46	GC10M049454	110.86
TNF	Tumor Necrosis Factor	Protein Coding	51	GC06P055202	110.79
FGFR2	Fibroblast Growth Factor Receptor 2	Protein Coding	54	GC10M121478	108.83
CDK4	Cyclin Dependent Kinase 4	Protein Coding	54	GC12M057743	107.89
MTOR	Mechanistic Target Of Rapamycin Kinase	Protein Coding	54	GC01M011106	107.72
CDKN1B	Cyclin Dependent Kinase Inhibitor 1B	Protein Coding	48	GC12P012722	107.48
TSC2	TSC Complex Subunit 2	Protein Coding	50	GC16P005579	106.90
EPCAM	Epithelial Cell Adhesion Molecule	Protein Coding	48	GC02P047345	106.89
BCL2	BCL2 Apoptosis Regulator	Protein Coding	51	GC18M063123	106.55
VHL	Von Hippel-Lindau Tumor Suppressor	Protein Coding	47	GC03P011015	106.49
POLE	DNA Polymerase Epsilon, Catalytic Subunit	Protein Coding	50	GC12M132637	105.65
PTCH1	Patched 1	Protein Coding	51	GC09M095442	103.89
PTPRC	Protein Tyrosine Phosphatase Receptor Type C	Protein Coding	51	GC01P198607	103.67
TGFBR2	Transforming Growth Factor Beta Receptor 2	Protein Coding	51	GC03P030623	103.63
NF1	Neurofibromin 1	Protein Coding	50	GC17P031094	103.44
IL1B	Interleukin 1 Beta	Protein Coding	49	GC02M112829	102.18
SLC22A18	Solute Carrier Family 22 Member 18	Protein Coding	43	GC11P002899	101.66
SMARCA4	SWI/SNF Related, Matrix Associated, Actin Dependent Regulator Of Chromatin, Subfamily A, Member 4	Protein Coding	50	GC19P010932	100.81
MUTYH	MutY DNA Glycosylase	Protein Coding	45	GC01M045329	100.08
PPP2R1B	Protein Phosphatase 2 Scaffold Subunit Abeta	Protein Coding	47	GC11M111695	99.16
FAS	Fas Cell Surface Death Receptor	Protein Coding	51	GC10P088969	98.74
TSC1	TSC Complex Subunit 1	Protein Coding	48	GC09M132891	98.50
MDM2	MDM2 Proto-Oncogene	Protein Coding	53	GC12P068808	98.21
EGF	Epidermal Growth Factor	Protein Coding	51	GC04P109912	97.87
JAK3	Janus Kinase 3	Protein Coding	52	GC19M017824	96.81
RAD51C	RAD51 Paralog C	Protein Coding	44	GC17P058692	96.38
CDKN1A	Cyclin Dependent Kinase Inhibitor 1A	Protein Coding	50	GC06P055348	96.18
NKX2-1	NK2 Homeobox 1	Protein Coding	47	GC14M036516	94.41
CYP2A6	Cytochrome P450 Family 2 Subfamily A Member 6	Protein Coding	48	GC19M040843	94.37
SRC	SRC Proto-Oncogene, Non-Receptor Tyrosine Kinase	Protein Coding	52	GC20P037344	93.88
PIK3R1	Phosphoinositide-3-Kinase Regulatory Subunit 1	Protein Coding	51	GC05P068215	93.41
PPARG	Peroxisome Proliferator Activated Receptor Gamma	Protein Coding	53	GC03P012287	93.28
JAK2	Janus Kinase 2	Protein Coding	54	GC09P004985	91.76
PTPN11	Protein Tyrosine Phosphatase Non-Receptor Type 11	Protein Coding	54	GC12P112418	90.76
MXRA5	Matrix Remodeling Associated 5	Protein Coding	32	GC0XM003308	90.75
IL10	Interleukin 10	Protein Coding	48	GC01M206767	90.67
MAPK1	Mitogen-Activated Protein Kinase 1	Protein Coding	52	GC22M021754	89.31
CXCL8	C-X-C Motif Chemokine Ligand 8	Protein Coding	42	GC04P073740	89.08
MAP3K8	Mitogen-Activated Protein Kinase Kinase Kinase 8	Protein Coding	47	GC10P030458	88.97
EP300	E1A Binding Protein P300	Protein Coding	51	GC22P041091	88.78
LRRC56	Leucine Rich Repeat Containing 56	Protein Coding	36	GC11P000518	88.51
CASP3	Caspase 3	Protein Coding	51	GC04M184627	88.11
CD274	CD274 Molecule	Protein Coding	45	GC09P005450	88.10
AR	Androgen Receptor	Protein Coding	53	GC0XP067544	87.92
MUC1	Mucin 1, Cell Surface Associated	Protein Coding	47	GC01M155185	87.29
NOTCH1	Notch Receptor 1	Protein Coding	51	GC09M136705	87.07
AXIN2	Axin 2	Protein Coding	49	GC17M065528	86.77
BAP1	BRCA1 Associated Protein 1	Protein Coding	47	GC03M052401	86.28
CTLA4	Cytotoxic T-Lymphocyte Associated Protein 4	Protein Coding	46	GC02P203867	85.10
CXCR4	C-X-C Motif Chemokine Receptor 4	Protein Coding	52	GC02M136114	84.97
FGFR1	Fibroblast Growth Factor Receptor 1	Protein Coding	55	GC08M038400	84.75
RAD51	RAD51 Recombinase	Protein Coding	53	GC15P040694	84.16
IFNG	Interferon Gamma	Protein Coding	48	GC12M068154	84.05
MEN1	Menin 1	Protein Coding	47	GC11M064803	83.51
IGF2	Insulin Like Growth Factor 2	Protein Coding	48	GC11M002130	83.34
HIF1A	Hypoxia Inducible Factor 1 Subunit Alpha	Protein Coding	48	GC14P061695	82.97
MMP9	Matrix Metallopeptidase 9	Protein Coding	54	GC20P046008	82.89
ERCC2	ERCC Excision Repair 2, TFIIH Core Complex Helicase Subunit	Protein Coding	48	GC19M045349	82.88
TP73	Tumor Protein P73	Protein Coding	46	GC01P003652	82.55
ABCB1	ATP Binding Cassette Subfamily B Member 1	Protein Coding	52	GC07M087504	82.37
NFKB1	Nuclear Factor Kappa B Subunit 1	Protein Coding	52	GC04P102501	82.27
BCL10	BCL10 Immune Signaling Adaptor	Protein Coding	45	GC01M085265	82.22
MMP2	Matrix Metallopeptidase 2	Protein Coding	54	GC16P055390	81.94
CD44	CD44 Molecule (Indian Blood Group)	Protein Coding	48	GC11P035139	81.60
FBXW7	F-Box And WD Repeat Domain Containing 7	Protein Coding	45	GC04M152321	81.05
RAD50	RAD50 Double Strand Break Repair Protein	Protein Coding	50	GC05P132556	80.94
GATA2	GATA Binding Protein 2	Protein Coding	48	GC03M128479	80.89
PTGS2	Prostaglandin-Endoperoxide Synthase 2	Protein Coding	49	GC01M186640	80.53
PDGFRA	Platelet Derived Growth Factor Receptor Alpha	Protein Coding	55	GC04P054229	80.40
PGBD3	PiggyBac Transposable Element Derived 3	Protein Coding	28	GC10M049517	80.36
KDR	Kinase Insert Domain Receptor	Protein Coding	54	GC04M055078	80.24
IL7R	Interleukin 7 Receptor	Protein Coding	47	GC05P035852	79.83
SLMAP	Sarcolemma Associated Protein	Protein Coding	39	GC03P057797	79.70
CTNNA1	Catenin Alpha 1	Protein Coding	48	GC05P138613	79.62
FHIT	Fragile Histidine Triad Diadenosine Triphosphatase	Protein Coding	45	GC03M059747	79.56
IL2	Interleukin 2	Protein Coding	45	GC04M122451	78.61
ERCC1	ERCC Excision Repair 1, Endonuclease Non-Catalytic Subunit	Protein Coding	47	GC19M046972	77.89
TNFRSF10B	TNF Receptor Superfamily Member 10b	Protein Coding	51	GC08M023020	77.70
STAT1	Signal Transducer And Activator Of Transcription 1	Protein Coding	54	GC02M190908	77.48
BIRC5	Baculoviral IAP Repeat Containing 5	Protein Coding	47	GC17P078214	76.77
PDCD1	Programmed Cell Death 1	Protein Coding	48	GC02M241849	76.31
MSH3	MutS Homolog 3	Protein Coding	44	GC05P080654	76.26
JUN	Jun Proto-Oncogene, AP-1 Transcription Factor Subunit	Protein Coding	50	GC01M058780	75.41
ADA	Adenosine Deaminase	Protein Coding	52	GC20M044620	75.21
RAF1	Raf-1 Proto-Oncogene, Serine/Threonine Kinase	Protein Coding	54	GC03M012583	75.10
IGF1R	Insulin Like Growth Factor 1 Receptor	Protein Coding	55	GC15P098648	74.64
SETD2	SET Domain Containing 2, Histone Lysine Methyltransferase	Protein Coding	47	GC03M047033	74.33
BMPR1A	Bone Morphogenetic Protein Receptor Type 1A	Protein Coding	51	GC10P086756	74.32
ITGB1	Integrin Subunit Beta 1	Protein Coding	51	GC10M032890	74.03
MMP1	Matrix Metallopeptidase 1	Protein Coding	52	GC11M102810	73.62
CEACAM5	CEA Cell Adhesion Molecule 5	Protein Coding	42	GC19P041709	73.40
TP63	Tumor Protein P63	Protein Coding	49	GC03P189598	73.33
XRCC3	X-Ray Repair Cross Complementing 3	Protein Coding	43	GC14M103697	73.15
AURKA	Aurora Kinase A	Protein Coding	52	GC20M056370	73.01
FGF2	Fibroblast Growth Factor 2	Protein Coding	48	GC04P122826	72.83
DDR2	Discoidin Domain Receptor Tyrosine Kinase 2	Protein Coding	51	GC01P162631	72.79
ABL1	ABL Proto-Oncogene 1, Non-Receptor Tyrosine Kinase	Protein Coding	53	GC09P130713	72.52
BCL2L1	BCL2 Like 1	Protein Coding	47	GC20M031664	72.41
SMARCB1	SWI/SNF Related, Matrix Associated, Actin Dependent Regulator Of Chromatin, Subfamily B, Member 1	Protein Coding	46	GC22P023786	72.23
CSF3	Colony Stimulating Factor 3	Protein Coding	40	GC17P040015	72.04
XRCC1	X-Ray Repair Cross Complementing 1	Protein Coding	44	GC19M043543	71.91
NFE2L2	Nuclear Factor, Erythroid 2 Like 2	Protein Coding	50	GC02M177227	71.59
KLF6	Kruppel Like Factor 6	Protein Coding	44	GC10M003779	71.36
IL4	Interleukin 4	Protein Coding	46	GC05P132673	71.10
WT1	WT1 Transcription Factor	Protein Coding	50	GC11M032365	70.98
MRE11	MRE11 Homolog, Double Strand Break Repair Nuclease	Protein Coding	42	GC11M094875	70.95
KITLG	KIT Ligand	Protein Coding	45	GC12M088492	70.90
XRCC2	X-Ray Repair Cross Complementing 2	Protein Coding	43	GC07M152644	70.63
HGF	Hepatocyte Growth Factor	Protein Coding	52	GC07M081699	70.61
CAV1	Caveolin 1	Protein Coding	48	GC07P116524	70.44
OGG1	8-Oxoguanine DNA Glycosylase	Protein Coding	47	GC03P009751	70.42
NFKBIA	NFKB Inhibitor Alpha	Protein Coding	51	GC14M035401	70.21
SOX9	SRY-Box Transcription Factor 9	Protein Coding	48	GC17P072121	70.19
PCNA	Proliferating Cell Nuclear Antigen	Protein Coding	52	GC20M005114	70.16
RAG2	Recombination Activating 2	Protein Coding	43	GC11M036575	70.05
FGFR4	Fibroblast Growth Factor Receptor 4	Protein Coding	52	GC05P177086	69.97
XIAP	X-Linked Inhibitor Of Apoptosis	Protein Coding	50	GC0XP123859	69.61
DLEC1	DLEC1 Cilia And Flagella Associated Protein	Protein Coding	38	GC03P038038	69.48
NCAM1	Neural Cell Adhesion Molecule 1	Protein Coding	47	GC11P112961	69.30
MAPK8	Mitogen-Activated Protein Kinase 8	Protein Coding	51	GC10P048306	69.03
CDK2	Cyclin Dependent Kinase 2	Protein Coding	52	GC12P055966	68.38
IGF1	Insulin Like Growth Factor 1	Protein Coding	50	GC12M102395	68.17
GSTP1	Glutathione S-Transferase Pi 1	Protein Coding	51	GC11P067583	68.10
CXCL12	C-X-C Motif Chemokine Ligand 12	Protein Coding	46	GC10M044294	67.94
GSTM1	Glutathione S-Transferase Mu 1	Protein Coding	43	GC01P109687	67.75
PDGFRB	Platelet Derived Growth Factor Receptor Beta	Protein Coding	55	GC05M150113	67.43
CYP1A1	Cytochrome P450 Family 1 Subfamily A Member 1	Protein Coding	48	GC15M074719	67.43
MGMT	O-6-Methylguanine-DNA Methyltransferase	Protein Coding	50	GC10P129467	66.78
ERBB3	Erb-B2 Receptor Tyrosine Kinase 3	Protein Coding	54	GC12P056376	66.65
SPP1	Secreted Phosphoprotein 1	Protein Coding	47	GC04P087975	66.60
CASP9	Caspase 9	Protein Coding	48	GC01M015491	66.09
RELA	RELA Proto-Oncogene, NF-KB Subunit	Protein Coding	51	GC11M065653	65.75
ICAM1	Intercellular Adhesion Molecule 1	Protein Coding	51	GC19P010270	65.68
PTK2	Protein Tyrosine Kinase 2	Protein Coding	48	GC08M140657	65.66
BCL6	BCL6 Transcription Repressor	Protein Coding	45	GC03M187721	65.58
MCL1	MCL1 Apoptosis Regulator, BCL2 Family Member	Protein Coding	48	GC01M150561	65.39
IDH1	Isocitrate Dehydrogenase (NADP(+)) 1	Protein Coding	53	GC02M208236	65.29
RARB	Retinoic Acid Receptor Beta	Protein Coding	51	GC03P024830	65.22
IL2RA	Interleukin 2 Receptor Subunit Alpha	Protein Coding	51	GC10M006010	65.10
ESR2	Estrogen Receptor 2	Protein Coding	50	GC14M064084	65.06
FOXP3	Forkhead Box P3	Protein Coding	47	GC0XM049250	64.78
MLH3	MutL Homolog 3	Protein Coding	43	GC14M075013	64.75
ENO2	Enolase 2	Protein Coding	48	GC12P006913	64.71
PARP1	Poly(ADP-Ribose) Polymerase 1	Protein Coding	50	GC01M226360	64.61
TLR2	Toll Like Receptor 2	Protein Coding	52	GC04P153684	64.55
KRT19	Keratin 19	Protein Coding	46	GC17M041523	64.44
CDK6	Cyclin Dependent Kinase 6	Protein Coding	54	GC07M092604	64.39
CSF2	Colony Stimulating Factor 2	Protein Coding	44	GC05P132073	64.37
CD4	CD4 Molecule	Protein Coding	50	GC12P006786	64.31
EZH2	Enhancer Of Zeste 2 Polycomb Repressive Complex 2 Subunit	Protein Coding	54	GC07M148807	64.24
CCL2	C-C Motif Chemokine Ligand 2	Protein Coding	49	GC17P034255	64.13
TNFSF10	TNF Superfamily Member 10	Protein Coding	47	GC03M172505	63.94
CDKN2B	Cyclin Dependent Kinase Inhibitor 2B	Protein Coding	48	GC09M022002	63.84
FN1	Fibronectin 1	Protein Coding	50	GC02M215360	63.79
RHOA	Ras Homolog Family Member A	Protein Coding	48	GC03M049359	63.74
CDK1	Cyclin Dependent Kinase 1	Protein Coding	47	GC10P060772	63.73
RAC1	Rac Family Small GTPase 1	Protein Coding	50	GC07P006377	63.40
HLA-DRB1	Major Histocompatibility Complex, Class II, DR Beta 1	Protein Coding	48	GC06M032578	63.26
ABCC1	ATP Binding Cassette Subfamily C Member 1	Protein Coding	50	GC16P015949	63.17
AKT2	AKT Serine/Threonine Kinase 2	Protein Coding	54	GC19M040230	63.10
RUNX1	RUNX Family Transcription Factor 1	Protein Coding	49	GC21M034787	62.86
RASSF1	Ras Association Domain Family Member 1	Protein Coding	45	GC03M050329	62.82
MAPK3	Mitogen-Activated Protein Kinase 3	Protein Coding	50	GC16M031188	62.63
ABCG2	ATP Binding Cassette Subfamily G Member 2 (Junior Blood Group)	Protein Coding	51	GC04M088090	62.32
MAPK14	Mitogen-Activated Protein Kinase 14	Protein Coding	52	GC06P055339	62.24
MYCN	MYCN Proto-Oncogene, BHLH Transcription Factor	Protein Coding	47	GC02P015949	61.88
PLAU	Plasminogen Activator, Urokinase	Protein Coding	52	GC10P073909	61.86
ING1	Inhibitor Of Growth Family Member 1	Protein Coding	44	GC13P110712	61.83
CD40	CD40 Molecule	Protein Coding	48	GC20P046118	61.65
FLT3	Fms Related Receptor Tyrosine Kinase 3	Protein Coding	53	GC13M028003	61.60
TGFBR1	Transforming Growth Factor Beta Receptor 1	Protein Coding	54	GC09P099104	61.34
FLT1	Fms Related Receptor Tyrosine Kinase 1	Protein Coding	51	GC13M028300	61.31
SMAD3	SMAD Family Member 3	Protein Coding	50	GC15P067063	61.30
TYMS	Thymidylate Synthetase	Protein Coding	48	GC18P000657	61.26
PROM1	Prominin 1	Protein Coding	45	GC04M015965	61.14
KRT7	Keratin 7	Protein Coding	43	GC12P052232	60.99
IL1RN	Interleukin 1 Receptor Antagonist	Protein Coding	48	GC02P116694	60.83
SOX2	SRY-Box Transcription Factor 2	Protein Coding	48	GC03P181711	60.75
SLC2A1	Solute Carrier Family 2 Member 1	Protein Coding	53	GC01M042925	60.64
TGFA	Transforming Growth Factor Alpha	Protein Coding	46	GC02M070447	60.53
ITGA3	Integrin Subunit Alpha 3	Protein Coding	47	GC17P050055	60.20
VEGFC	Vascular Endothelial Growth Factor C	Protein Coding	48	GC04M176683	60.16
CFTR	CF Transmembrane Conductance Regulator	Protein Coding	52	GC07P117287	60.14
BUB1B	BUB1 Mitotic Checkpoint Serine/Threonine Kinase B	Protein Coding	50	GC15P040161	60.04
CYCS	Cytochrome C, Somatic	Protein Coding	49	GC07M025118	59.96
ENG	Endoglin	Protein Coding	47	GC09M127815	59.88
B2M	Beta-2-Microglobulin	Protein Coding	49	GC15P044711	59.83
CHGA	Chromogranin A	Protein Coding	43	GC14P092925	59.73
PDGFB	Platelet Derived Growth Factor Subunit B	Protein Coding	50	GC22M049027	59.53
PRKCA	Protein Kinase C Alpha	Protein Coding	52	GC17P066302	59.43
POU5F1	POU Class 5 Homeobox 1	Protein Coding	47	GC06M046826	59.42
DNMT1	DNA Methyltransferase 1	Protein Coding	51	GC19M010133	59.41
ERBB4	Erb-B2 Receptor Tyrosine Kinase 4	Protein Coding	55	GC02M211375	59.26
TLR4	Toll Like Receptor 4	Protein Coding	51	GC09P117704	59.16
SP1	Sp1 Transcription Factor	Protein Coding	45	GC12P053380	59.08
VIM	Vimentin	Protein Coding	51	GC10P017227	58.96
E2F1	E2F Transcription Factor 1	Protein Coding	44	GC20M033675	58.91
CASP10	Caspase 10	Protein Coding	48	GC02P201182	58.75
CCNA2	Cyclin A2	Protein Coding	46	GC04M121816	58.62
WWOX	WW Domain Containing Oxidoreductase	Protein Coding	48	GC16P078099	58.54
IL3	Interleukin 3	Protein Coding	44	GC05P132060	58.50
MAX	MYC Associated Factor X	Protein Coding	48	GC14M065009	58.49
TOP2A	DNA Topoisomerase II Alpha	Protein Coding	51	GC17M040388	58.47
PECAM1	Platelet And Endothelial Cell Adhesion Molecule 1	Protein Coding	41	GC17M064319	58.35
NQO1	NAD(P)H Quinone Dehydrogenase 1	Protein Coding	50	GC16M069706	58.30
KEAP1	Kelch Like ECH Associated Protein 1	Protein Coding	48	GC19M010486	58.28
CDC42	Cell Division Cycle 42	Protein Coding	51	GC01P022112	58.16
HLA-G	Major Histocompatibility Complex, Class I, G	Protein Coding	45	GC06P055150	58.10
HOXB13	Homeobox B13	Protein Coding	44	GC17M048725	58.02
FLT4	Fms Related Receptor Tyrosine Kinase 4	Protein Coding	52	GC05M180607	57.73
ETV6	ETS Variant Transcription Factor 6	Protein Coding	47	GC12P011649	57.65
RARA	Retinoic Acid Receptor Alpha	Protein Coding	51	GC17P040309	57.62
CADM1	Cell Adhesion Molecule 1	Protein Coding	43	GC11M115169	57.56
GNAS	GNAS Complex Locus	Protein Coding	51	GC20P058839	57.47
HAVCR2	Hepatitis A Virus Cellular Receptor 2	Protein Coding	44	GC05M157063	57.46
PIK3CG	Phosphatidylinositol-4,5-Bisphosphate 3-Kinase Catalytic Subunit Gamma	Protein Coding	49	GC07P106865	57.41
KRT18	Keratin 18	Protein Coding	49	GC12P052948	57.41
DNMT3A	DNA Methyltransferase 3 Alpha	Protein Coding	52	GC02M025228	57.33
ZAP70	Zeta Chain Of T Cell Receptor Associated Protein Kinase 70	Protein Coding	52	GC02P097696	57.28
FOS	Fos Proto-Oncogene, AP-1 Transcription Factor Subunit	Protein Coding	51	GC14P075278	57.11
HSP90AA1	Heat Shock Protein 90 Alpha Family Class A Member 1	Protein Coding	48	GC14M102080	57.04
IDH2	Isocitrate Dehydrogenase (NADP(+)) 2	Protein Coding	52	GC15M090083	56.81
PRKCD	Protein Kinase C Delta	Protein Coding	54	GC03P053156	56.51
YAP1	Yes1 Associated Transcriptional Regulator	Protein Coding	48	GC11P102110	56.38
MKI67	Marker Of Proliferation Ki-67	Protein Coding	45	GC10M128096	56.34
ALB	Albumin	Protein Coding	50	GC04P073397	55.95
ERCC4	ERCC Excision Repair 4, Endonuclease Catalytic Subunit	Protein Coding	46	GC16P013920	55.84
CCNB1	Cyclin B1	Protein Coding	47	GC05P069167	55.80
GLI1	GLI Family Zinc Finger 1	Protein Coding	48	GC12P057460	55.71
CD28	CD28 Molecule	Protein Coding	47	GC02P203706	55.69
CCR6	C-C Motif Chemokine Receptor 6	Protein Coding	45	GC06P167111	55.59
EPHB2	EPH Receptor B2	Protein Coding	52	GC01P022710	55.49
TOP1	DNA Topoisomerase I	Protein Coding	49	GC20P041028	55.47
GJA1	Gap Junction Protein Alpha 1	Protein Coding	51	GC06P121436	55.35
IKBKB	Inhibitor Of Nuclear Factor Kappa B Kinase Subunit Beta	Protein Coding	53	GC08P042271	55.24
XPA	XPA, DNA Damage Recognition And Repair Factor	Protein Coding	47	GC09M097654	55.20
BIRC3	Baculoviral IAP Repeat Containing 3	Protein Coding	47	GC11P102317	55.20
CDH2	Cadherin 2	Protein Coding	53	GC18M027950	55.15
MMP14	Matrix Metallopeptidase 14	Protein Coding	52	GC14P026302	55.09
IGFBP3	Insulin Like Growth Factor Binding Protein 3	Protein Coding	45	GC07M045912	55.04
SYP	Synaptophysin	Protein Coding	44	GC0XM049187	55.02
PLK1	Polo Like Kinase 1	Protein Coding	50	GC16P023958	54.97
NPM1	Nucleophosmin 1	Protein Coding	50	GC05P171387	54.95
POT1	Protection Of Telomeres 1	Protein Coding	44	GC07M124822	54.94
CREB1	CAMP Responsive Element Binding Protein 1	Protein Coding	50	GC02P207529	54.93
ARID1A	AT-Rich Interaction Domain 1A	Protein Coding	45	GC01P026693	54.88
CD34	CD34 Molecule	Protein Coding	44	GC01M207880	54.68
INS	Insulin	Protein Coding	48	GC11M002159	54.65
SFTPC	Surfactant Protein C	Protein Coding	44	GC08P022156	54.59
PLAUR	Plasminogen Activator, Urokinase Receptor	Protein Coding	45	GC19M043646	54.47
SHH	Sonic Hedgehog Signaling Molecule	Protein Coding	50	GC07M155799	54.38
NME1	NME/NM23 Nucleoside Diphosphate Kinase 1	Protein Coding	47	GC17P051154	54.36
THBS1	Thrombospondin 1	Protein Coding	45	GC15P039581	54.32
MUC16	Mucin 16, Cell Surface Associated	Protein Coding	37	GC19M008848	54.25
CREBBP	CREB Binding Protein	Protein Coding	52	GC16M003745	54.24
MSR1	Macrophage Scavenger Receptor 1	Protein Coding	47	GC08M016107	54.23
BUB1	BUB1 Mitotic Checkpoint Serine/Threonine Kinase	Protein Coding	50	GC02M110637	54.08
SMO	Smoothened, Frizzled Class Receptor	Protein Coding	50	GC07P130058	54.05
CHEK1	Checkpoint Kinase 1	Protein Coding	50	GC11P125625	54.04
CYP1B1	Cytochrome P450 Family 1 Subfamily B Member 1	Protein Coding	49	GC02M038066	54.02
TYMP	Thymidine Phosphorylase	Protein Coding	47	GC22M050525	54.01
PGR	Progesterone Receptor	Protein Coding	51	GC11M101030	53.96
NF2	Neurofibromin 2	Protein Coding	49	GC22P029603	53.94
STAT5B	Signal Transducer And Activator Of Transcription 5B	Protein Coding	50	GC17M042199	53.80
IL13	Interleukin 13	Protein Coding	45	GC05P132656	53.58
DNMT3B	DNA Methyltransferase 3 Beta	Protein Coding	51	GC20P032762	53.50
NOS2	Nitric Oxide Synthase 2	Protein Coding	50	GC17M027756	53.35
BAD	BCL2 Associated Agonist Of Cell Death	Protein Coding	47	GC11M069329	53.28
ZEB1	Zinc Finger E-Box Binding Homeobox 1	Protein Coding	49	GC10P031318	53.24
GREM1	Gremlin 1, DAN Family BMP Antagonist	Protein Coding	44	GC15P033128	53.24
IL7	Interleukin 7	Protein Coding	43	GC08M078689	53.20
POLK	DNA Polymerase Kappa	Protein Coding	43	GC05P075511	53.14
TIMP1	TIMP Metallopeptidase Inhibitor 1	Protein Coding	45	GC0XP047583	53.09
BAK1	BCL2 Antagonist/Killer 1	Protein Coding	45	GC06M033572	52.83
KRT8	Keratin 8	Protein Coding	48	GC12M052897	52.77
HBB	Hemoglobin Subunit Beta	Protein Coding	46	GC11M005434	52.61
ATR	ATR Serine/Threonine Kinase	Protein Coding	52	GC03M142449	52.57
HMGB1	High Mobility Group Box 1	Protein Coding	45	GC13M030456	52.51
DDB2	Damage Specific DNA Binding Protein 2	Protein Coding	47	GC11P047237	52.49
MMP7	Matrix Metallopeptidase 7	Protein Coding	49	GC11M102425	52.46
MYB	MYB Proto-Oncogene, Transcription Factor	Protein Coding	51	GC06P135180	52.45
HMOX1	Heme Oxygenase 1	Protein Coding	53	GC22P035380	52.42
MTHFR	Methylenetetrahydrofolate Reductase	Protein Coding	49	GC01M011785	52.38
CDKN3	Cyclin Dependent Kinase Inhibitor 3	Protein Coding	43	GC14P054398	52.25
BCL2L11	BCL2 Like 11	Protein Coding	45	GC02P111119	52.20
TWIST1	Twist Family BHLH Transcription Factor 1	Protein Coding	47	GC07M019020	52.03
RPS6KB1	Ribosomal Protein S6 Kinase B1	Protein Coding	50	GC17P059893	51.98
MUC4	Mucin 4, Cell Surface Associated	Protein Coding	38	GC03M195746	51.90
CFLAR	CASP8 And FADD Like Apoptosis Regulator	Protein Coding	47	GC02P201117	51.85
HSPB1	Heat Shock Protein Family B (Small) Member 1	Protein Coding	52	GC07P076302	51.81
EPHA2	EPH Receptor A2	Protein Coding	53	GC01M016124	51.80
GRP	Gastrin Releasing Peptide	Protein Coding	41	GC18P059220	51.79
SOS1	SOS Ras/Rac Guanine Nucleotide Exchange Factor 1	Protein Coding	49	GC02M038981	51.78
PAX5	Paired Box 5	Protein Coding	47	GC09M036828	51.72
CCND3	Cyclin D3	Protein Coding	48	GC06M041934	51.67
ERCC5	ERCC Excision Repair 5, Endonuclease	Protein Coding	45	GC13P102845	51.64
SOD2	Superoxide Dismutase 2	Protein Coding	51	GC06M159669	51.55
HLA-B	Major Histocompatibility Complex, Class I, B	Protein Coding	46	GC06M046832	51.37
THY1	Thy-1 Cell Surface Antigen	Protein Coding	43	GC11M119417	51.23
ABRAXAS1	Abraxas 1, BRCA1 A Complex Subunit	Protein Coding	30	GC04M083460	51.08
ANXA5	Annexin A5	Protein Coding	47	GC04M121667	51.02
PIK3CD	Phosphatidylinositol-4,5-Bisphosphate 3-Kinase Catalytic Subunit Delta	Protein Coding	54	GC01P009629	51.01
TFRC	Transferrin Receptor	Protein Coding	49	GC03M196027	51.00
DLC1	DLC1 Rho GTPase Activating Protein	Protein Coding	47	GC08M013083	50.93
NRG1	Neuregulin 1	Protein Coding	47	GC08P031639	50.73
NTRK1	Neurotrophic Receptor Tyrosine Kinase 1	Protein Coding	50	GC01P156815	50.66
SMARCE1	SWI/SNF Related, Matrix Associated, Actin Dependent Regulator Of Chromatin, Subfamily E, Member 1	Protein Coding	46	GC17M040624	50.58
TNFRSF1A	TNF Receptor Superfamily Member 1A	Protein Coding	50	GC12M006328	50.29
CDC25A	Cell Division Cycle 25A	Protein Coding	48	GC03M048173	50.21
ITGA6	Integrin Subunit Alpha 6	Protein Coding	50	GC02P172427	50.20
HDAC1	Histone Deacetylase 1	Protein Coding	50	GC01P032292	50.16
SNAI2	Snail Family Transcriptional Repressor 2	Protein Coding	45	GC08M048917	50.09
CCNE1	Cyclin E1	Protein Coding	49	GC19P029811	49.89
SMAD2	SMAD Family Member 2	Protein Coding	48	GC18M047809	49.73
SNAI1	Snail Family Transcriptional Repressor 1	Protein Coding	45	GC20P049982	49.72
CBL	Cbl Proto-Oncogene	Protein Coding	51	GC11P119206	49.60
AREG	Amphiregulin	Protein Coding	43	GC04P074445	49.40
IL17A	Interleukin 17A	Protein Coding	43	GC06P052186	49.31
AKT3	AKT Serine/Threonine Kinase 3	Protein Coding	54	GC01M243488	49.29
HFE	Homeostatic Iron Regulator	Protein Coding	44	GC06P026087	49.20
PTK2B	Protein Tyrosine Kinase 2 Beta	Protein Coding	50	GC08P027311	49.17
CTAG1B	Cancer/Testis Antigen 1B	Protein Coding	32	GC0XM154617	49.12
HLA-A	Major Histocompatibility Complex, Class I, A	Protein Coding	48	GC06P055161	49.09
PPM1D	Protein Phosphatase, Mg2+/Mn2+ Dependent 1D	Protein Coding	48	GC17P060600	49.06
U2AF1	U2 Small Nuclear RNA Auxiliary Factor 1	Protein Coding	44	GC21M043092	49.01
SERPINA1	Serpin Family A Member 1	Protein Coding	50	GC14M094376	49.00
CD8A	CD8a Molecule	Protein Coding	47	GC02M086784	49.00
SERPINA3	Serpin Family A Member 3	Protein Coding	44	GC14P094612	48.89
HDAC9	Histone Deacetylase 9	Protein Coding	47	GC07P018086	48.86
CDC25C	Cell Division Cycle 25C	Protein Coding	49	GC05M138285	48.84
PMS1	PMS1 Homolog 1, Mismatch Repair System Component	Protein Coding	42	GC02P189784	48.83
DHFR	Dihydrofolate Reductase	Protein Coding	50	GC05M080626	48.75
PHB	Prohibitin	Protein Coding	48	GC17M049404	48.75
NRP1	Neuropilin 1	Protein Coding	47	GC10M033177	48.66
SKP2	S-Phase Kinase Associated Protein 2	Protein Coding	45	GC05P036151	48.65
BMP6	Bone Morphogenetic Protein 6	Protein Coding	44	GC06P007726	48.62
IL1A	Interleukin 1 Alpha	Protein Coding	44	GC02M112773	48.53
PTHLH	Parathyroid Hormone Like Hormone	Protein Coding	46	GC12M027959	48.47
ECT2	Epithelial Cell Transforming 2	Protein Coding	41	GC03P172750	48.38
BSG	Basigin (Ok Blood Group)	Protein Coding	44	GC19P000571	48.11
TIMP2	TIMP Metallopeptidase Inhibitor 2	Protein Coding	44	GC17M078852	48.01
GRB2	Growth Factor Receptor Bound Protein 2	Protein Coding	49	GC17M075318	47.85
ZFHX3	Zinc Finger Homeobox 3	Protein Coding	42	GC16M072782	47.79
TNFRSF10A	TNF Receptor Superfamily Member 10a	Protein Coding	45	GC08M023190	47.76
IRS1	Insulin Receptor Substrate 1	Protein Coding	48	GC02M226731	47.73
BCR	BCR Activator Of RhoGEF And GTPase	Protein Coding	52	GC22P023179	47.68
IL2RG	Interleukin 2 Receptor Subunit Gamma	Protein Coding	48	GC0XM071108	47.64
ITGAV	Integrin Subunit Alpha V	Protein Coding	47	GC02P186589	47.63
CTNND1	Catenin Delta 1	Protein Coding	46	GC11P057879	47.63
HSPA5	Heat Shock Protein Family A (Hsp70) Member 5	Protein Coding	48	GC09M125234	47.57
GPC3	Glypican 3	Protein Coding	46	GC0XM133535	47.53
SPARC	Secreted Protein Acidic And Cysteine Rich	Protein Coding	51	GC05M151661	47.50
AXL	AXL Receptor Tyrosine Kinase	Protein Coding	52	GC19P041219	47.37
CA9	Carbonic Anhydrase 9	Protein Coding	45	GC09P035673	47.34
MPO	Myeloperoxidase	Protein Coding	51	GC17M058269	47.17
GDNF	Glial Cell Derived Neurotrophic Factor	Protein Coding	48	GC05M037812	47.07
KRT20	Keratin 20	Protein Coding	43	GC17M040875	46.99
LGALS3	Galectin 3	Protein Coding	45	GC14P055124	46.96
SMAD7	SMAD Family Member 7	Protein Coding	44	GC18M048919	46.94
ARAF	A-Raf Proto-Oncogene, Serine/Threonine Kinase	Protein Coding	47	GC0XP047562	46.82
MVP	Major Vault Protein	Protein Coding	41	GC16P032377	46.81
PIK3CB	Phosphatidylinositol-4,5-Bisphosphate 3-Kinase Catalytic Subunit Beta	Protein Coding	50	GC03M138652	46.81
ACTB	Actin Beta	Protein Coding	50	GC07M005527	46.81
MMP3	Matrix Metallopeptidase 3	Protein Coding	51	GC11M102835	46.72
BMP2	Bone Morphogenetic Protein 2	Protein Coding	47	GC20P006696	46.72
LEP	Leptin	Protein Coding	48	GC07P128241	46.68
PLCG1	Phospholipase C Gamma 1	Protein Coding	49	GC20P041136	46.68
STK4	Serine/Threonine Kinase 4	Protein Coding	50	GC20P044966	46.63
PDCD4	Programmed Cell Death 4	Protein Coding	43	GC10P110871	46.62
SHC1	SHC Adaptor Protein 1	Protein Coding	46	GC01M154962	46.55
HLA-DQB1	Major Histocompatibility Complex, Class II, DQ Beta 1	Protein Coding	43	GC06M046939	46.48
TRIP13	Thyroid Hormone Receptor Interactor 13	Protein Coding	41	GC05P000892	46.45
IFNA1	Interferon Alpha 1	Protein Coding	40	GC09P021522	46.42
PBRM1	Polybromo 1	Protein Coding	45	GC03M052545	46.41
MCC	MCC Regulator Of WNT Signaling Pathway	Protein Coding	41	GC05M113022	46.38
CD40LG	CD40 Ligand	Protein Coding	48	GC0XP136649	46.30
DPYD	Dihydropyrimidine Dehydrogenase	Protein Coding	53	GC01M097015	46.23
MCM4	Minichromosome Maintenance Complex Component 4	Protein Coding	48	GC08P047965	46.22
CCL5	C-C Motif Chemokine Ligand 5	Protein Coding	44	GC17M035871	46.19
IL4R	Interleukin 4 Receptor	Protein Coding	48	GC16P027325	46.17
FOXM1	Forkhead Box M1	Protein Coding	45	GC12M002857	46.15
FOXO1	Forkhead Box O1	Protein Coding	48	GC13M040555	46.09
LAMC2	Laminin Subunit Gamma 2	Protein Coding	47	GC01P183186	46.06
SFTPB	Surfactant Protein B	Protein Coding	44	GC02M085657	46.02
DAPK1	Death Associated Protein Kinase 1	Protein Coding	50	GC09P087497	45.99
FOXO3	Forkhead Box O3	Protein Coding	44	GC06P108559	45.97
TGFB2	Transforming Growth Factor Beta 2	Protein Coding	50	GC01P218345	45.86
MME	Membrane Metalloendopeptidase	Protein Coding	51	GC03P155024	45.82
RUNX3	RUNX Family Transcription Factor 3	Protein Coding	44	GC01M024899	45.68
HSPA4	Heat Shock Protein Family A (Hsp70) Member 4	Protein Coding	43	GC05P133051	45.68
BMP4	Bone Morphogenetic Protein 4	Protein Coding	50	GC14M053949	45.58
CCR7	C-C Motif Chemokine Receptor 7	Protein Coding	45	GC17M040556	45.55
NFKB2	Nuclear Factor Kappa B Subunit 2	Protein Coding	52	GC10P102394	45.55
SERPINE1	Serpin Family E Member 1	Protein Coding	51	GC07P101127	45.51
CTSB	Cathepsin B	Protein Coding	51	GC08M011842	45.48
ITGB3	Integrin Subunit Beta 3	Protein Coding	50	GC17P047254	45.20
CCND2	Cyclin D2	Protein Coding	50	GC12P011795	45.17
CSF1	Colony Stimulating Factor 1	Protein Coding	44	GC01P109911	45.17
PLA2G2A	Phospholipase A2 Group IIA	Protein Coding	48	GC01M019975	45.12
ICOSLG	Inducible T Cell Costimulator Ligand	Protein Coding	39	GC21M044222	45.05
EDN1	Endothelin 1	Protein Coding	48	GC06P012256	45.04
PXN	Paxillin	Protein Coding	46	GC12M120210	45.03
CHUK	Component Of Inhibitor Of Nuclear Factor Kappa B Kinase Complex	Protein Coding	52	GC10M100188	44.99
CRP	C-Reactive Protein	Protein Coding	47	GC01M159719	44.96
TIMP3	TIMP Metallopeptidase Inhibitor 3	Protein Coding	46	GC22P032800	44.89
CYP19A1	Cytochrome P450 Family 19 Subfamily A Member 1	Protein Coding	50	GC15M051208	44.88
WRAP53	WD Repeat Containing Antisense To TP53	Protein Coding	41	GC17P009114	44.82
NOS3	Nitric Oxide Synthase 3	Protein Coding	52	GC07P150990	44.81
CDKN2C	Cyclin Dependent Kinase Inhibitor 2C	Protein Coding	47	GC01P050960	44.73
ACTA2	Actin Alpha 2, Smooth Muscle	Protein Coding	49	GC10M088935	44.66
AXIN1	Axin 1	Protein Coding	47	GC16M000287	44.61
ABCC2	ATP Binding Cassette Subfamily C Member 2	Protein Coding	48	GC10P099782	44.49
ITGA5	Integrin Subunit Alpha 5	Protein Coding	49	GC12M054398	44.47
IL15	Interleukin 15	Protein Coding	41	GC04P141636	44.39
LOX	Lysyl Oxidase	Protein Coding	45	GC05M122063	44.31
FGF7	Fibroblast Growth Factor 7	Protein Coding	43	GC15P049423	44.29
CD24	CD24 Molecule	Protein Coding	35	GC06M106969	44.22
GATA3	GATA Binding Protein 3	Protein Coding	50	GC10P008045	44.13
FSCN1	Fascin Actin-Bundling Protein 1	Protein Coding	44	GC07P005592	44.09
EML4	EMAP Like 4	Protein Coding	38	GC02P042169	44.08
VDR	Vitamin D Receptor	Protein Coding	52	GC12M047841	43.98
GADD45A	Growth Arrest And DNA Damage Inducible Alpha	Protein Coding	45	GC01P067685	43.97
IGF2R	Insulin Like Growth Factor 2 Receptor	Protein Coding	46	GC06P159969	43.93
EPO	Erythropoietin	Protein Coding	41	GC07P100720	43.89
PRKCI	Protein Kinase C Iota	Protein Coding	49	GC03P170222	43.67
APEX1	Apurinic/Apyrimidinic Endodeoxyribonuclease 1	Protein Coding	45	GC14P020455	43.67
PDPN	Podoplanin	Protein Coding	40	GC01P013583	43.66
SYK	Spleen Associated Tyrosine Kinase	Protein Coding	51	GC09P091373	43.60
HMMR	Hyaluronan Mediated Motility Receptor	Protein Coding	43	GC05P163480	43.53
MUC5AC	Mucin 5AC, Oligomeric Mucus/Gel-Forming	Protein Coding	39	GC11P001151	43.50
CALR	Calreticulin	Protein Coding	51	GC19P012938	43.34
CDH13	Cadherin 13	Protein Coding	44	GC16P082626	43.34
SFTPD	Surfactant Protein D	Protein Coding	44	GC10M079937	43.32
DROSHA	Drosha Ribonuclease III	Protein Coding	43	GC05M031401	43.17
TCF7L2	Transcription Factor 7 Like 2	Protein Coding	46	GC10P112950	43.11
POSTN	Periostin	Protein Coding	44	GC13M037562	43.04
EGR1	Early Growth Response 1	Protein Coding	44	GC05P138465	43.02
XPC	XPC Complex Subunit, DNA Damage Recognition And Repair Factor	Protein Coding	46	GC03M016919	43.00
CLDN7	Claudin 7	Protein Coding	42	GC17M007259	42.99
IL6R	Interleukin 6 Receptor	Protein Coding	50	GC01P154405	42.92
RRM1	Ribonucleotide Reductase Catalytic Subunit M1	Protein Coding	48	GC11P004115	42.90
LIG4	DNA Ligase 4	Protein Coding	48	GC13M108207	42.90
IFI27	Interferon Alpha Inducible Protein 27	Protein Coding	38	GC14P094104	42.78
JUP	Junction Plakoglobin	Protein Coding	48	GC17M041754	42.74
CYP3A4	Cytochrome P450 Family 3 Subfamily A Member 4	Protein Coding	51	GC07M099759	42.73
RIPK1	Receptor Interacting Serine/Threonine Kinase 1	Protein Coding	50	GC06P003073	42.71
MIF	Macrophage Migration Inhibitory Factor	Protein Coding	50	GC22P023894	42.62
ITK	IL2 Inducible T Cell Kinase	Protein Coding	52	GC05P157158	42.62
E2F3	E2F Transcription Factor 3	Protein Coding	43	GC06P020402	42.61
KRT5	Keratin 5	Protein Coding	48	GC12M052514	42.60
KLRK1	Killer Cell Lectin Like Receptor K1	Protein Coding	41	GC12M015686	42.58
PDGFRL	Platelet Derived Growth Factor Receptor Like	Protein Coding	43	GC08P017576	42.44
GSK3B	Glycogen Synthase Kinase 3 Beta	Protein Coding	51	GC03M119821	42.42
H2AC18	H2A Clustered Histone 18	Protein Coding	26	GC01M150124	42.42
TNFRSF1B	TNF Receptor Superfamily Member 1B	Protein Coding	48	GC01P012167	42.37
MAP2K2	Mitogen-Activated Protein Kinase Kinase 2	Protein Coding	54	GC19M004090	42.36
CYP2D6	Cytochrome P450 Family 2 Subfamily D Member 6	Protein Coding	49	GC22M042126	42.24
CEACAM6	CEA Cell Adhesion Molecule 6	Protein Coding	41	GC19P041750	42.22
BIRC2	Baculoviral IAP Repeat Containing 2	Protein Coding	46	GC11P102347	42.22
LZTS1	Leucine Zipper Tumor Suppressor 1	Protein Coding	39	GC08M020246	42.20
TEK	TEK Receptor Tyrosine Kinase	Protein Coding	51	GC09P027109	42.14
ETS1	ETS Proto-Oncogene 1, Transcription Factor	Protein Coding	49	GC11M128458	42.14
ANPEP	Alanyl Aminopeptidase, Membrane	Protein Coding	50	GC15M089784	42.13
ANGPT2	Angiopoietin 2	Protein Coding	46	GC08M006499	42.09
DSP	Desmoplakin	Protein Coding	50	GC06P007541	42.08
TKT	Transketolase	Protein Coding	48	GC03M053224	42.03
NOTCH3	Notch Receptor 3	Protein Coding	50	GC19M015159	41.93
LCK	LCK Proto-Oncogene, Src Family Tyrosine Kinase	Protein Coding	53	GC01P032251	41.93
HMGA2	High Mobility Group AT-Hook 2	Protein Coding	45	GC12P065824	41.92
ICOS	Inducible T Cell Costimulator	Protein Coding	43	GC02P203937	41.91
SOD1	Superoxide Dismutase 1	Protein Coding	52	GC21P031659	41.88
TLR9	Toll Like Receptor 9	Protein Coding	45	GC03M052222	41.86
YWHAE	Tyrosine 3-Monooxygenase/Tryptophan 5-Monooxygenase Activation Protein Epsilon	Protein Coding	50	GC17M001346	41.85
GSN	Gelsolin	Protein Coding	49	GC09P121201	41.82
S100A4	S100 Calcium Binding Protein A4	Protein Coding	44	GC01M153543	41.79
CD36	CD36 Molecule	Protein Coding	49	GC07P080369	41.74
CCN2	Cellular Communication Network Factor 2	Protein Coding	40	GC06M131948	41.73
ALDH1A1	Aldehyde Dehydrogenase 1 Family Member A1	Protein Coding	48	GC09M072900	41.67
EZR	Ezrin	Protein Coding	46	GC06M158765	41.63
EIF4E	Eukaryotic Translation Initiation Factor 4E	Protein Coding	50	GC04M098879	41.56
XRCC5	X-Ray Repair Cross Complementing 5	Protein Coding	45	GC02P216107	41.54
ASCL1	Achaete-Scute Family BHLH Transcription Factor 1	Protein Coding	45	GC12P102957	41.52
CSF1R	Colony Stimulating Factor 1 Receptor	Protein Coding	52	GC05M150053	41.49
RXRA	Retinoid X Receptor Alpha	Protein Coding	51	GC09P134317	41.48
BECN1	Beclin 1	Protein Coding	47	GC17M042810	41.47
ILK	Integrin Linked Kinase	Protein Coding	47	GC11P006604	41.41
CASP7	Caspase 7	Protein Coding	50	GC10P113679	41.41
RB1CC1	RB1 Inducible Coiled-Coil 1	Protein Coding	43	GC08M052622	41.37
CYP2E1	Cytochrome P450 Family 2 Subfamily E Member 1	Protein Coding	46	GC10P133520	41.31
HLA-C	Major Histocompatibility Complex, Class I, C	Protein Coding	45	GC06M046831	41.29
VEGFD	Vascular Endothelial Growth Factor D	Protein Coding	34	GC0XM015345	41.29
NAT2	N-Acetyltransferase 2	Protein Coding	44	GC08P018391	41.27
ANGPT1	Angiopoietin 1	Protein Coding	46	GC08M107246	41.23
MYD88	MYD88 Innate Immune Signal Transduction Adaptor	Protein Coding	50	GC03P038139	41.16
AURKB	Aurora Kinase B	Protein Coding	50	GC17M009194	41.14
ACE	Angiotensin I Converting Enzyme	Protein Coding	50	GC17P063477	41.11
SST	Somatostatin	Protein Coding	43	GC03M187668	41.10
CLU	Clusterin	Protein Coding	47	GC08M027596	41.06
ELANE	Elastase, Neutrophil Expressed	Protein Coding	47	GC19P000855	41.00
TXN	Thioredoxin	Protein Coding	46	GC09M110243	40.99
ENO1	Enolase 1	Protein Coding	48	GC01M008861	40.95
LGALS1	Galectin 1	Protein Coding	44	GC22P037675	40.90
CHRNA3	Cholinergic Receptor Nicotinic Alpha 3 Subunit	Protein Coding	45	GC15M078594	40.86
SOCS3	Suppressor Of Cytokine Signaling 3	Protein Coding	45	GC17M078356	40.72
GSTT1	Glutathione S-Transferase Theta 1	Protein Coding	33	GC22Mi00270	40.72
NTHL1	Nth Like DNA Glycosylase 1	Protein Coding	45	GC16M003055	40.70
ITGA2	Integrin Subunit Alpha 2	Protein Coding	47	GC05P052989	40.66
MPL	MPL Proto-Oncogene, Thrombopoietin Receptor	Protein Coding	48	GC01P043337	40.65
NOTCH2	Notch Receptor 2	Protein Coding	50	GC01M119911	40.64
SERPINB5	Serpin Family B Member 5	Protein Coding	44	GC18P063476	40.55
IL5	Interleukin 5	Protein Coding	45	GC05M132541	40.51
MMP13	Matrix Metallopeptidase 13	Protein Coding	51	GC11M102942	40.40
SCGB1A1	Secretoglobin Family 1A Member 1	Protein Coding	41	GC11P062405	40.26
GAPDH	Glyceraldehyde-3-Phosphate Dehydrogenase	Protein Coding	48	GC12P011841	40.25
APAF1	Apoptotic Peptidase Activating Factor 1	Protein Coding	47	GC12P098645	40.21
IKBKG	Inhibitor Of Nuclear Factor Kappa B Kinase Regulatory Subunit Gamma	Protein Coding	48	GC0XP154541	40.20
TNFSF11	TNF Superfamily Member 11	Protein Coding	48	GC13P042562	40.15
CHRNA5	Cholinergic Receptor Nicotinic Alpha 5 Subunit	Protein Coding	45	GC15P078565	40.11
FASN	Fatty Acid Synthase	Protein Coding	50	GC17M082078	40.06
CD27	CD27 Molecule	Protein Coding	45	GC12P011824	40.06
CXCR2	C-X-C Motif Chemokine Receptor 2	Protein Coding	48	GC02P218125	40.01
PRF1	Perforin 1	Protein Coding	45	GC10M070597	39.96
CD9	CD9 Molecule	Protein Coding	44	GC12P011813	39.89
ALDOA	Aldolase, Fructose-Bisphosphate A	Protein Coding	49	GC16P030064	39.86
PDPK1	3-Phosphoinositide Dependent Protein Kinase 1	Protein Coding	50	GC16P002537	39.85
COL1A1	Collagen Type I Alpha 1 Chain	Protein Coding	51	GC17M050183	39.84
PPP2R1A	Protein Phosphatase 2 Scaffold Subunit Aalpha	Protein Coding	48	GC19P052189	39.75
KLK3	Kallikrein Related Peptidase 3	Protein Coding	47	GC19P050854	39.75
YBX1	Y-Box Binding Protein 1	Protein Coding	40	GC01P042682	39.73
TCF3	Transcription Factor 3	Protein Coding	46	GC19M001609	39.73
TUBB	Tubulin Beta Class I	Protein Coding	50	GC06P055181	39.69
CEACAM1	CEA Cell Adhesion Molecule 1	Protein Coding	43	GC19M042507	39.67
PIK3R2	Phosphoinositide-3-Kinase Regulatory Subunit 2	Protein Coding	50	GC19P018153	39.63
XRCC6	X-Ray Repair Cross Complementing 6	Protein Coding	47	GC22P041622	39.54
CD247	CD247 Molecule	Protein Coding	50	GC01M167399	39.53
STMN1	Stathmin 1	Protein Coding	44	GC01M025884	39.52
MT-CO1	Mitochondrially Encoded Cytochrome C Oxidase I	Protein Coding	34	GCMTP005906	39.51
INSR	Insulin Receptor	Protein Coding	54	GC19M007112	39.45
ID1	Inhibitor Of DNA Binding 1, HLH Protein	Protein Coding	44	GC20P031605	39.45
SFTPA1	Surfactant Protein A1	Protein Coding	43	GC10P086009	39.44
MAP2K4	Mitogen-Activated Protein Kinase Kinase 4	Protein Coding	47	GC17P012020	39.42
ERCC3	ERCC Excision Repair 3, TFIIH Core Complex Helicase Subunit	Protein Coding	48	GC02M127257	39.42
MUC5B	Mucin 5B, Oligomeric Mucus/Gel-Forming	Protein Coding	42	GC11P001244	39.38
WNT5A	Wnt Family Member 5A	Protein Coding	50	GC03M055465	39.35
ROCK1	Rho Associated Coiled-Coil Containing Protein Kinase 1	Protein Coding	51	GC18M020946	39.34
ALCAM	Activated Leukocyte Cell Adhesion Molecule	Protein Coding	43	GC03P105366	39.32
JAK1	Janus Kinase 1	Protein Coding	54	GC01M064833	39.29
BMI1	BMI1 Proto-Oncogene, Polycomb Ring Finger	Protein Coding	44	GC10P022326	39.29
RASA1	RAS P21 Protein Activator 1	Protein Coding	47	GC05P087267	39.24
RECK	Reversion Inducing Cysteine Rich Protein With Kazal Motifs	Protein Coding	41	GC09P036036	39.16
PRKCB	Protein Kinase C Beta	Protein Coding	48	GC16P023967	39.15
KDM4C	Lysine Demethylase 4C	Protein Coding	41	GC09P006720	39.13
RUNX2	RUNX Family Transcription Factor 2	Protein Coding	48	GC06P055427	39.09
KLF4	Kruppel Like Factor 4	Protein Coding	46	GC09M107484	39.02
IL2RB	Interleukin 2 Receptor Subunit Beta	Protein Coding	49	GC22M037125	38.99
DUSP1	Dual Specificity Phosphatase 1	Protein Coding	48	GC05M172768	38.94
ZMYND10	Zinc Finger MYND-Type Containing 10	Protein Coding	38	GC03M050435	38.93
RBBP8	RB Binding Protein 8, Endonuclease	Protein Coding	45	GC18P022798	38.91
LMNA	Lamin A/C	Protein Coding	48	GC01P156082	38.89
AFP	Alpha Fetoprotein	Protein Coding	46	GC04P073431	38.86
STAT5A	Signal Transducer And Activator Of Transcription 5A	Protein Coding	47	GC17P042287	38.83
COMT	Catechol-O-Methyltransferase	Protein Coding	52	GC22P019941	38.81
AHR	Aryl Hydrocarbon Receptor	Protein Coding	49	GC07P016916	38.78
GZMB	Granzyme B	Protein Coding	46	GC14M024630	38.74
EPAS1	Endothelial PAS Domain Protein 1	Protein Coding	50	GC02P046293	38.71
CEACAM7	CEA Cell Adhesion Molecule 7	Protein Coding	38	GC19M041673	38.62
CEBPA	CCAAT Enhancer Binding Protein Alpha	Protein Coding	48	GC19M033299	38.59
THPO	Thrombopoietin	Protein Coding	43	GC03M184371	38.57
E2F2	E2F Transcription Factor 2	Protein Coding	43	GC01M023541	38.55
VWF	Von Willebrand Factor	Protein Coding	49	GC12M005917	38.52
NR3C1	Nuclear Receptor Subfamily 3 Group C Member 1	Protein Coding	51	GC05M143277	38.50
DMBT1	Deleted In Malignant Brain Tumors 1	Protein Coding	40	GC10P122560	38.47
PTGER4	Prostaglandin E Receptor 4	Protein Coding	47	GC05P040679	38.44
CXCR3	C-X-C Motif Chemokine Receptor 3	Protein Coding	45	GC0XM071615	38.40
IL18	Interleukin 18	Protein Coding	44	GC11M112143	38.34
FGF1	Fibroblast Growth Factor 1	Protein Coding	48	GC05M142555	38.34
KRT14	Keratin 14	Protein Coding	48	GC17M041582	38.32
SIRT1	Sirtuin 1	Protein Coding	50	GC10P067884	38.31
BDNF	Brain Derived Neurotrophic Factor	Protein Coding	48	GC11M027654	38.21
PML	PML Nuclear Body Scaffold	Protein Coding	46	GC15P073994	38.19
RACK1	Receptor For Activated C Kinase 1	Protein Coding	38	GC05M181374	38.19
FANCD2	FA Complementation Group D2	Protein Coding	47	GC03P010026	38.18
TRAF6	TNF Receptor Associated Factor 6	Protein Coding	47	GC11M036467	38.18
NANOG	Nanog Homeobox	Protein Coding	40	GC12P007787	38.06
ANXA1	Annexin A1	Protein Coding	50	GC09P073151	37.99
CDX2	Caudal Type Homeobox 2	Protein Coding	44	GC13M027962	37.98
ITGB2	Integrin Subunit Beta 2	Protein Coding	51	GC21M044885	37.97
MARS1	Methionyl-TRNA Synthetase 1	Protein Coding	36	GC12P057476	37.93
SELE	Selectin E	Protein Coding	44	GC01M169722	37.92
STIM1	Stromal Interaction Molecule 1	Protein Coding	49	GC11P003855	37.92
CCL3	C-C Motif Chemokine Ligand 3	Protein Coding	40	GC17M036088	37.91
UCHL1	Ubiquitin C-Terminal Hydrolase L1	Protein Coding	52	GC04P041256	37.83
PRKAA1	Protein Kinase AMP-Activated Catalytic Subunit Alpha 1	Protein Coding	48	GC05M040759	37.81
FOXP1	Forkhead Box P1	Protein Coding	46	GC03M070926	37.81
FLNA	Filamin A	Protein Coding	50	GC0XM154348	37.77
UGT1A1	UDP Glucuronosyltransferase Family 1 Member A1	Protein Coding	49	GC02P233760	37.77
TFAP2A	Transcription Factor AP-2 Alpha	Protein Coding	48	GC06M010393	37.73
PAX8	Paired Box 8	Protein Coding	47	GC02M113215	37.68
CCN1	Cellular Communication Network Factor 1	Protein Coding	31	GC01P085581	37.66
ALOX5	Arachidonate 5-Lipoxygenase	Protein Coding	50	GC10P045374	37.66
RECQL	RecQ Like Helicase	Protein Coding	41	GC12M021468	37.66
PGF	Placental Growth Factor	Protein Coding	44	GC14M074941	37.64
NTRK3	Neurotrophic Receptor Tyrosine Kinase 3	Protein Coding	52	GC15M087859	37.59
BIRC7	Baculoviral IAP Repeat Containing 7	Protein Coding	40	GC20P063235	37.56
CD80	CD80 Molecule	Protein Coding	42	GC03M119524	37.53
EPHX1	Epoxide Hydrolase 1	Protein Coding	48	GC01P225810	37.48
LAMB3	Laminin Subunit Beta 3	Protein Coding	46	GC01M209614	37.43
TAP1	Transporter 1, ATP Binding Cassette Subfamily B Member	Protein Coding	48	GC06M046946	37.34
MYCL	MYCL Proto-Oncogene, BHLH Transcription Factor	Protein Coding	38	GC01M039895	37.31
FCGR2A	Fc Fragment Of IgG Receptor IIa	Protein Coding	46	GC01P161505	37.30
GATA6	GATA Binding Protein 6	Protein Coding	48	GC18P022169	37.27
LEPR	Leptin Receptor	Protein Coding	50	GC01P065421	37.24
ADRB2	Adrenoceptor Beta 2	Protein Coding	50	GC05P148825	37.19
HPGD	15-Hydroxyprostaglandin Dehydrogenase	Protein Coding	48	GC04M174490	37.15
CTSD	Cathepsin D	Protein Coding	52	GC11M001752	37.06
GDF15	Growth Differentiation Factor 15	Protein Coding	43	GC19P026656	37.05
SLC19A1	Solute Carrier Family 19 Member 1	Protein Coding	47	GC21M045493	37.05
DIABLO	Diablo IAP-Binding Mitochondrial Protein	Protein Coding	48	GC12M122208	37.00
RHOB	Ras Homolog Family Member B	Protein Coding	44	GC02P020447	37.00
CEACAM3	CEA Cell Adhesion Molecule 3	Protein Coding	41	GC19P041796	36.88
DKC1	Dyskerin Pseudouridine Synthase 1	Protein Coding	48	GC0XP154762	36.84
APOE	Apolipoprotein E	Protein Coding	51	GC19P044906	36.82
PTPN12	Protein Tyrosine Phosphatase Non-Receptor Type 12	Protein Coding	48	GC07P077537	36.77
CDK5	Cyclin Dependent Kinase 5	Protein Coding	54	GC07M151053	36.76
SQSTM1	Sequestosome 1	Protein Coding	49	GC05P179806	36.70
GFAP	Glial Fibrillary Acidic Protein	Protein Coding	48	GC17M044905	36.70
EPOR	Erythropoietin Receptor	Protein Coding	48	GC19M011377	36.67
CDH5	Cadherin 5	Protein Coding	48	GC16P066366	36.66
TRAF2	TNF Receptor Associated Factor 2	Protein Coding	45	GC09P136881	36.66
CXCR5	C-X-C Motif Chemokine Receptor 5	Protein Coding	42	GC11P118908	36.64
CASP1	Caspase 1	Protein Coding	51	GC11M105025	36.50
PIK3R3	Phosphoinositide-3-Kinase Regulatory Subunit 3	Protein Coding	44	GC01M046041	36.49
SMPD1	Sphingomyelin Phosphodiesterase 1	Protein Coding	48	GC11P006390	36.46
SEMA3B	Semaphorin 3B	Protein Coding	40	GC03P050267	36.40
TFE3	Transcription Factor Binding To IGHM Enhancer 3	Protein Coding	44	GC0XM049028	36.36
IFNA2	Interferon Alpha 2	Protein Coding	41	GC09M021384	36.29
ERG	ETS Transcription Factor ERG	Protein Coding	46	GC21M038367	36.28
CTTN	Cortactin	Protein Coding	44	GC11P070398	36.24
NES	Nestin	Protein Coding	40	GC01M156668	36.22
DLK1	Delta Like Non-Canonical Notch Ligand 1	Protein Coding	45	GC14P106102	36.20
CCNH	Cyclin H	Protein Coding	47	GC05M087311	36.20
STAT6	Signal Transducer And Activator Of Transcription 6	Protein Coding	50	GC12M057095	36.15
MAGEA3	MAGE Family Member A3	Protein Coding	37	GC0XP152698	36.14
CAT	Catalase	Protein Coding	50	GC11P034460	36.13
F3	Coagulation Factor III, Tissue Factor	Protein Coding	45	GC01M094530	36.13
ITGAM	Integrin Subunit Alpha M	Protein Coding	47	GC16P032553	36.11
NGF	Nerve Growth Factor	Protein Coding	51	GC01M115285	36.08
PSCA	Prostate Stem Cell Antigen	Protein Coding	40	GC08P142670	36.07
DCK	Deoxycytidine Kinase	Protein Coding	45	GC04P070992	36.07
YY1	YY1 Transcription Factor	Protein Coding	48	GC14P100238	36.06
ABCC3	ATP Binding Cassette Subfamily C Member 3	Protein Coding	47	GC17P050634	36.05
CCNE2	Cyclin E2	Protein Coding	43	GC08M094879	36.03
CD22	CD22 Molecule	Protein Coding	46	GC19P035319	35.99
PDGFA	Platelet Derived Growth Factor Subunit A	Protein Coding	44	GC07M000497	35.94
SDHAF2	Succinate Dehydrogenase Complex Assembly Factor 2	Protein Coding	42	GC11P061430	35.93
JAG1	Jagged Canonical Notch Ligand 1	Protein Coding	51	GC20M010637	35.93
FADD	Fas Associated Via Death Domain	Protein Coding	48	GC11P070203	35.85
ADAM12	ADAM Metallopeptidase Domain 12	Protein Coding	45	GC10M126012	35.82
IL24	Interleukin 24	Protein Coding	43	GC01P206897	35.77
MMP12	Matrix Metallopeptidase 12	Protein Coding	45	GC11M102862	35.75
ASXL1	ASXL Transcriptional Regulator 1	Protein Coding	43	GC20P032364	35.70
HABP2	Hyaluronan Binding Protein 2	Protein Coding	45	GC10P113550	35.69
NAPSA	Napsin A Aspartic Peptidase	Protein Coding	42	GC19M050417	35.64
CDC6	Cell Division Cycle 6	Protein Coding	46	GC17P040287	35.62
TGFB3	Transforming Growth Factor Beta 3	Protein Coding	47	GC14M075958	35.61
HSF1	Heat Shock Transcription Factor 1	Protein Coding	45	GC08P144291	35.60
GAST	Gastrin	Protein Coding	40	GC17P041712	35.58
ITGA2B	Integrin Subunit Alpha 2b	Protein Coding	51	GC17M044442	35.55
CCKBR	Cholecystokinin B Receptor	Protein Coding	45	GC11P006259	35.53
BAG1	BAG Cochaperone 1	Protein Coding	43	GC09M033245	35.52
ZBTB16	Zinc Finger And BTB Domain Containing 16	Protein Coding	47	GC11P114059	35.51
ITGB4	Integrin Subunit Beta 4	Protein Coding	49	GC17P075721	35.49
HSD17B1	Hydroxysteroid 17-Beta Dehydrogenase 1	Protein Coding	44	GC17P042548	35.48
CCNA1	Cyclin A1	Protein Coding	43	GC13P036431	35.47
CALCA	Calcitonin Related Polypeptide Alpha	Protein Coding	43	GC11M014945	35.43
ANXA2	Annexin A2	Protein Coding	49	GC15M060347	35.42
DPP4	Dipeptidyl Peptidase 4	Protein Coding	50	GC02M161992	35.40
COL18A1	Collagen Type XVIII Alpha 1 Chain	Protein Coding	45	GC21P045405	35.28
NCOR1	Nuclear Receptor Corepressor 1	Protein Coding	44	GC17M016029	35.22
RXRB	Retinoid X Receptor Beta	Protein Coding	48	GC06M033193	35.22
GATA4	GATA Binding Protein 4	Protein Coding	49	GC08P011676	35.19
LYN	LYN Proto-Oncogene, Src Family Tyrosine Kinase	Protein Coding	50	GC08P055879	35.07
CALB2	Calbindin 2	Protein Coding	41	GC16P071392	35.05
WNT4	Wnt Family Member 4	Protein Coding	48	GC01M022190	34.99
INSL6	Insulin Like 6	Protein Coding	36	GC09M004991	34.95
CD81	CD81 Molecule	Protein Coding	47	GC11P002414	34.86
HDAC2	Histone Deacetylase 2	Protein Coding	52	GC06M113933	34.83
CDKN1C	Cyclin Dependent Kinase Inhibitor 1C	Protein Coding	47	GC11M002894	34.75
CD86	CD86 Molecule	Protein Coding	44	GC03P122055	34.72
THBD	Thrombomodulin	Protein Coding	44	GC20M023026	34.70
ROBO1	Roundabout Guidance Receptor 1	Protein Coding	45	GC03M078597	34.68
SF3B1	Splicing Factor 3b Subunit 1	Protein Coding	45	GC02M197393	34.67
REST	RE1 Silencing Transcription Factor	Protein Coding	45	GC04P056907	34.67
MS4A1	Membrane Spanning 4-Domains A1	Protein Coding	47	GC11P060475	34.64
EPHB4	EPH Receptor B4	Protein Coding	52	GC07M100803	34.63
MYO18B	Myosin XVIIIB	Protein Coding	39	GC22P025742	34.60
RPSA	Ribosomal Protein SA	Protein Coding	45	GC03P039406	34.52
TLR3	Toll Like Receptor 3	Protein Coding	52	GC04P186059	34.43
NDUFA13	NADH:Ubiquinone Oxidoreductase Subunit A13	Protein Coding	45	GC19P019515	34.43
WIF1	WNT Inhibitory Factor 1	Protein Coding	45	GC12M065050	34.41
DDR1	Discoidin Domain Receptor Tyrosine Kinase 1	Protein Coding	47	GC06P055184	34.39
PDCD1LG2	Programmed Cell Death 1 Ligand 2	Protein Coding	42	GC09P005510	34.36
RBM6	RNA Binding Motif Protein 6	Protein Coding	37	GC03P049940	34.34
PTPN22	Protein Tyrosine Phosphatase Non-Receptor Type 22	Protein Coding	48	GC01M113813	34.30
HK2	Hexokinase 2	Protein Coding	48	GC02P074833	34.28
SPRY4	Sprouty RTK Signaling Antagonist 4	Protein Coding	45	GC05M142310	34.27
SSTR2	Somatostatin Receptor 2	Protein Coding	48	GC17P073165	34.25
BLNK	B Cell Linker	Protein Coding	48	GC10M096210	34.24
LIF	LIF Interleukin 6 Family Cytokine	Protein Coding	43	GC22M030240	34.24
TRAF3	TNF Receptor Associated Factor 3	Protein Coding	48	GC14P106036	34.23
SELP	Selectin P	Protein Coding	46	GC01M169558	34.19
PRDX1	Peroxiredoxin 1	Protein Coding	50	GC01M045511	34.18
TCF7	Transcription Factor 7	Protein Coding	45	GC05P134114	34.15
MYLK	Myosin Light Chain Kinase	Protein Coding	53	GC03M123610	34.15
CXCL10	C-X-C Motif Chemokine Ligand 10	Protein Coding	45	GC04M076021	34.12
GLI3	GLI Family Zinc Finger 3	Protein Coding	50	GC07M041960	34.06
EIF2AK2	Eukaryotic Translation Initiation Factor 2 Alpha Kinase 2	Protein Coding	46	GC02M037099	34.05
FOXE1	Forkhead Box E1	Protein Coding	43	GC09P097853	34.04
P2RX7	Purinergic Receptor P2X 7	Protein Coding	46	GC12P123575	33.99
ADIPOQ	Adiponectin, C1Q And Collagen Domain Containing	Protein Coding	45	GC03P186842	33.98
CD3G	CD3g Molecule	Protein Coding	48	GC11P118344	33.98
NTRK2	Neurotrophic Receptor Tyrosine Kinase 2	Protein Coding	53	GC09P084668	33.97
GLI2	GLI Family Zinc Finger 2	Protein Coding	48	GC02P120735	33.96
BPIFA1	BPI Fold Containing Family A Member 1	Protein Coding	37	GC20P033235	33.95
NCOA3	Nuclear Receptor Coactivator 3	Protein Coding	47	GC20P047501	33.94
PKM	Pyruvate Kinase M1/2	Protein Coding	46	GC15M072199	33.88
FANCG	FA Complementation Group G	Protein Coding	44	GC09M035073	33.87
PTPN13	Protein Tyrosine Phosphatase Non-Receptor Type 13	Protein Coding	44	GC04P086594	33.86
BCAR1	BCAR1 Scaffold Protein, Cas Family Member	Protein Coding	45	GC16M075228	33.85
TRIM28	Tripartite Motif Containing 28	Protein Coding	44	GC19P058544	33.84
PRKDC	Protein Kinase, DNA-Activated, Catalytic Subunit	Protein Coding	50	GC08M047773	33.83
RCVRN	Recoverin	Protein Coding	39	GC17M009896	33.78
IGFBP2	Insulin Like Growth Factor Binding Protein 2	Protein Coding	44	GC02P216632	33.76
WNT1	Wnt Family Member 1	Protein Coding	46	GC12P049053	33.74
CTSL	Cathepsin L	Protein Coding	46	GC09P087725	33.72
F2	Coagulation Factor II, Thrombin	Protein Coding	49	GC11P046720	33.69
MAGEA1	MAGE Family Member A1	Protein Coding	38	GC0XP153179	33.67
ELN	Elastin	Protein Coding	45	GC07P074027	33.65
TRAF1	TNF Receptor Associated Factor 1	Protein Coding	44	GC09M120902	33.64
GJB2	Gap Junction Protein Beta 2	Protein Coding	47	GC13M020187	33.61
MDM4	MDM4 Regulator Of P53	Protein Coding	45	GC01P204516	33.56
HBEGF	Heparin Binding EGF Like Growth Factor	Protein Coding	44	GC05M140332	33.55
MAGEA4	MAGE Family Member A4	Protein Coding	39	GC0XP151912	33.53
NECTIN4	Nectin Cell Adhesion Molecule 4	Protein Coding	38	GC01M161071	33.51
AGER	Advanced Glycosylation End-Product Specific Receptor	Protein Coding	45	GC06M032180	33.42
TCF4	Transcription Factor 4	Protein Coding	47	GC18M055222	33.41
CP	Ceruloplasmin	Protein Coding	48	GC03M149162	33.41
TTN	Titin	Protein Coding	48	GC02M178525	33.36
BMPR2	Bone Morphogenetic Protein Receptor Type 2	Protein Coding	50	GC02P202376	33.34
FANCA	FA Complementation Group A	Protein Coding	49	GC16M089758	33.34
TLR5	Toll Like Receptor 5	Protein Coding	48	GC01M223132	33.31
IL12B	Interleukin 12B	Protein Coding	44	GC05M159314	33.29
NAT1	N-Acetyltransferase 1	Protein Coding	45	GC08P018179	33.28
CD63	CD63 Molecule	Protein Coding	43	GC12M055725	33.24
S100A2	S100 Calcium Binding Protein A2	Protein Coding	41	GC01M153561	33.22
CASP2	Caspase 2	Protein Coding	50	GC07P145813	33.20
TK1	Thymidine Kinase 1	Protein Coding	47	GC17M078175	33.18
EPB41L3	Erythrocyte Membrane Protein Band 4.1 Like 3	Protein Coding	43	GC18M005382	33.18
CDH3	Cadherin 3	Protein Coding	48	GC16P068637	33.14
HNF4A	Hepatocyte Nuclear Factor 4 Alpha	Protein Coding	51	GC20P044355	33.13
ACTC1	Actin Alpha Cardiac Muscle 1	Protein Coding	43	GC15M034788	33.12
TNFRSF10D	TNF Receptor Superfamily Member 10d	Protein Coding	43	GC08M023135	33.10
NUMA1	Nuclear Mitotic Apparatus Protein 1	Protein Coding	44	GC11M072002	33.06
TG	Thyroglobulin	Protein Coding	43	GC08P132866	33.04
PAX6	Paired Box 6	Protein Coding	48	GC11M031784	33.03
EXO1	Exonuclease 1	Protein Coding	44	GC01P241847	32.93
TCIM	Transcriptional And Immune Response Regulator	Protein Coding	26	GC08P040153	32.93
DKK1	Dickkopf WNT Signaling Pathway Inhibitor 1	Protein Coding	45	GC10P052314	32.92
XPO1	Exportin 1	Protein Coding	47	GC02M061445	32.91
CD55	CD55 Molecule (Cromer Blood Group)	Protein Coding	48	GC01P207321	32.88
CYP17A1	Cytochrome P450 Family 17 Subfamily A Member 1	Protein Coding	50	GC10M102830	32.87
PEBP1	Phosphatidylethanolamine Binding Protein 1	Protein Coding	45	GC12P118135	32.86
BID	BH3 Interacting Domain Death Agonist	Protein Coding	46	GC22M017734	32.83
S100B	S100 Calcium Binding Protein B	Protein Coding	46	GC21M048326	32.80
CXADR	CXADR Ig-Like Cell Adhesion Molecule	Protein Coding	44	GC21P017513	32.77
WNT3	Wnt Family Member 3	Protein Coding	47	GC17M046762	32.75
RRM2	Ribonucleotide Reductase Regulatory Subunit M2	Protein Coding	48	GC02P010123	32.70
L1CAM	L1 Cell Adhesion Molecule	Protein Coding	47	GC0XM153864	32.59
GRPR	Gastrin Releasing Peptide Receptor	Protein Coding	43	GC0XP016141	32.57
ATRX	ATRX Chromatin Remodeler	Protein Coding	47	GC0XM077504	32.52
NDRG1	N-Myc Downstream Regulated 1	Protein Coding	45	GC08M133237	32.52
SOX4	SRY-Box Transcription Factor 4	Protein Coding	44	GC06P021593	32.49
KIF5B	Kinesin Family Member 5B	Protein Coding	45	GC10M032035	32.49
FYN	FYN Proto-Oncogene, Src Family Tyrosine Kinase	Protein Coding	48	GC06M111660	32.48
FLI1	Fli-1 Proto-Oncogene, ETS Transcription Factor	Protein Coding	49	GC11P128686	32.39
DDX5	DEAD-Box Helicase 5	Protein Coding	47	GC17M064498	32.35
PLG	Plasminogen	Protein Coding	49	GC06P160702	32.26
RYR1	Ryanodine Receptor 1	Protein Coding	47	GC19P040452	32.22
DDX3X	DEAD-Box Helicase 3 X-Linked	Protein Coding	48	GC0XP041333	32.19
MSLN	Mesothelin	Protein Coding	41	GC16P005518	32.16
POMC	Proopiomelanocortin	Protein Coding	48	GC02M025160	32.15
NOD2	Nucleotide Binding Oligomerization Domain Containing 2	Protein Coding	48	GC16P050693	32.13
CIITA	Class II Major Histocompatibility Complex Transactivator	Protein Coding	45	GC16P010879	32.09
PAK1	P21 (RAC1) Activated Kinase 1	Protein Coding	49	GC11M077321	32.06
ITGAL	Integrin Subunit Alpha L	Protein Coding	47	GC16P030472	32.01
MAPK10	Mitogen-Activated Protein Kinase 10	Protein Coding	52	GC04M085990	32.00
DES	Desmin	Protein Coding	48	GC02P219418	31.93
IFNB1	Interferon Beta 1	Protein Coding	42	GC09M021077	31.93
ELAVL1	ELAV Like RNA Binding Protein 1	Protein Coding	43	GC19M007958	31.91
TJP1	Tight Junction Protein 1	Protein Coding	44	GC15M029699	31.89
MCM3	Minichromosome Maintenance Complex Component 3	Protein Coding	46	GC06M052264	31.88
SCUBE3	Signal Peptide, CUB Domain And EGF Like Domain Containing 3	Protein Coding	38	GC06P055323	31.83
PRDM14	PR/SET Domain 14	Protein Coding	40	GC08M070063	31.81
SERPINB3	Serpin Family B Member 3	Protein Coding	43	GC18M063655	31.76
ZEB2	Zinc Finger E-Box Binding Homeobox 2	Protein Coding	48	GC02M144384	31.67
TERF1	Telomeric Repeat Binding Factor 1	Protein Coding	43	GC08P073003	31.66
LTA	Lymphotoxin Alpha	Protein Coding	43	GC06P055200	31.66
RAC2	Rac Family Small GTPase 2	Protein Coding	51	GC22M037227	31.64
SAT1	Spermidine/Spermine N1-Acetyltransferase 1	Protein Coding	46	GC0XP023784	31.61
GALC	Galactosylceramidase	Protein Coding	44	GC14M087837	31.59
CD3E	CD3e Molecule	Protein Coding	47	GC11P118304	31.57
KIR3DL1	Killer Cell Immunoglobulin Like Receptor, Three Ig Domains And Long Cytoplasmic Tail 1	Protein Coding	41	GC19P056447	31.54
CDK12	Cyclin Dependent Kinase 12	Protein Coding	41	GC17P039461	31.54
EIF4EBP1	Eukaryotic Translation Initiation Factor 4E Binding Protein 1	Protein Coding	47	GC08P038032	31.52
CXCL1	C-X-C Motif Chemokine Ligand 1	Protein Coding	43	GC04P073869	31.52
IL12A	Interleukin 12A	Protein Coding	44	GC03P159988	31.52
PRKACA	Protein Kinase CAMP-Activated Catalytic Subunit Alpha	Protein Coding	52	GC19M014129	31.52
IRF8	Interferon Regulatory Factor 8	Protein Coding	47	GC16P085898	31.50
NEDD9	Neural Precursor Cell Expressed, Developmentally Down-Regulated 9	Protein Coding	44	GC06M011183	31.50
LZTR1	Leucine Zipper Like Transcription Regulator 1	Protein Coding	43	GC22P020996	31.48
BGLAP	Bone Gamma-Carboxyglutamate Protein	Protein Coding	41	GC01P156242	31.48
IL11	Interleukin 11	Protein Coding	41	GC19M055364	31.42
LAMC1	Laminin Subunit Gamma 1	Protein Coding	44	GC01P182992	31.40
VTN	Vitronectin	Protein Coding	44	GC17M031079	31.40
TRAF4	TNF Receptor Associated Factor 4	Protein Coding	44	GC17P029346	31.35
MST1R	Macrophage Stimulating 1 Receptor	Protein Coding	49	GC03M050077	31.29
PLCG2	Phospholipase C Gamma 2	Protein Coding	52	GC16P081773	31.23
MCAM	Melanoma Cell Adhesion Molecule	Protein Coding	41	GC11M119308	31.23
CDC20	Cell Division Cycle 20	Protein Coding	45	GC01P043358	31.19
MTDH	Metadherin	Protein Coding	41	GC08P097643	31.19
IL1R1	Interleukin 1 Receptor Type 1	Protein Coding	46	GC02P102136	31.14
PRKCE	Protein Kinase C Epsilon	Protein Coding	50	GC02P045651	31.13
TNC	Tenascin C	Protein Coding	50	GC09M115019	31.10
EPHA3	EPH Receptor A3	Protein Coding	47	GC03P089077	31.08
CT83	Cancer/Testis Antigen 83	Protein Coding	28	GC0XM116461	31.08
COL4A2	Collagen Type IV Alpha 2 Chain	Protein Coding	45	GC13P110305	31.04
GADD45B	Growth Arrest And DNA Damage Inducible Beta	Protein Coding	39	GC19P002476	31.02
RASSF5	Ras Association Domain Family Member 5	Protein Coding	41	GC01P206507	31.00
TFPI2	Tissue Factor Pathway Inhibitor 2	Protein Coding	42	GC07M093885	30.99
TYK2	Tyrosine Kinase 2	Protein Coding	53	GC19M010350	30.99
HOPX	HOP Homeobox	Protein Coding	37	GC04M056647	30.95
PRL	Prolactin	Protein Coding	44	GC06M022287	30.95
HPSE	Heparanase	Protein Coding	45	GC04M083292	30.93
COL4A3	Collagen Type IV Alpha 3 Chain	Protein Coding	45	GC02P227164	30.85
CLTC	Clathrin Heavy Chain	Protein Coding	47	GC17P059619	30.75
LBR	Lamin B Receptor	Protein Coding	48	GC01M225401	30.72
GPRC5A	G Protein-Coupled Receptor Class C Group 5 Member A	Protein Coding	42	GC12P012939	30.71
IL6ST	Interleukin 6 Cytokine Family Signal Transducer	Protein Coding	47	GC05M055935	30.70
ODC1	Ornithine Decarboxylase 1	Protein Coding	49	GC02M010432	30.69
MMP10	Matrix Metallopeptidase 10	Protein Coding	47	GC11M102770	30.66
SIRT3	Sirtuin 3	Protein Coding	48	GC11M000215	30.64
SIX1	SIX Homeobox 1	Protein Coding	45	GC14M060643	30.60
KLF5	Kruppel Like Factor 5	Protein Coding	45	GC13P073054	30.58
TF	Transferrin	Protein Coding	50	GC03P133666	30.57
HNRNPA2B1	Heterogeneous Nuclear Ribonucleoprotein A2/B1	Protein Coding	47	GC07M026174	30.50
RXRG	Retinoid X Receptor Gamma	Protein Coding	43	GC01M165401	30.40
SELL	Selectin L	Protein Coding	43	GC01M169690	30.39
CEBPB	CCAAT Enhancer Binding Protein Beta	Protein Coding	44	GC20P050190	30.37
MTA1	Metastasis Associated 1	Protein Coding	43	GC14P105419	30.35
CD82	CD82 Molecule	Protein Coding	43	GC11P044586	30.32
CXCR1	C-X-C Motif Chemokine Receptor 1	Protein Coding	44	GC02M218162	30.29
TTK	TTK Protein Kinase	Protein Coding	48	GC06P080003	30.29
USP8	Ubiquitin Specific Peptidase 8	Protein Coding	49	GC15P050424	30.29
IRS2	Insulin Receptor Substrate 2	Protein Coding	45	GC13M109752	30.27
FUS	FUS RNA Binding Protein	Protein Coding	45	GC16P031180	30.27
SFRP1	Secreted Frizzled Related Protein 1	Protein Coding	43	GC08M041262	30.26
SREBF1	Sterol Regulatory Element Binding Transcription Factor 1	Protein Coding	46	GC17M017810	30.25
MTUS1	Microtubule Associated Scaffold Protein 1	Protein Coding	37	GC08M017643	30.25
IREB2	Iron Responsive Element Binding Protein 2	Protein Coding	44	GC15P078437	30.19
SEZ6L2	Seizure Related 6 Homolog Like 2	Protein Coding	38	GC16M031163	30.18
TUSC2	Tumor Suppressor 2, Mitochondrial Calcium Regulator	Protein Coding	35	GC03M050428	30.12
RBM5	RNA Binding Motif Protein 5	Protein Coding	40	GC03P050139	30.00
BMP7	Bone Morphogenetic Protein 7	Protein Coding	46	GC20M057168	29.99
PTGS1	Prostaglandin-Endoperoxide Synthase 1	Protein Coding	47	GC09P122370	29.98
IRF4	Interferon Regulatory Factor 4	Protein Coding	44	GC06P000391	29.97
FOXA1	Forkhead Box A1	Protein Coding	43	GC14M037589	29.90
FOXF1	Forkhead Box F1	Protein Coding	43	GC16P086510	29.90
EDNRB	Endothelin Receptor Type B	Protein Coding	50	GC13M077895	29.88
WNT7B	Wnt Family Member 7B	Protein Coding	45	GC22M045920	29.86
NR1H2	Nuclear Receptor Subfamily 1 Group H Member 2	Protein Coding	49	GC19P050329	29.81
LAMA4	Laminin Subunit Alpha 4	Protein Coding	45	GC06M112107	29.78
CTAG2	Cancer/Testis Antigen 2	Protein Coding	34	GC0XM154651	29.77
EPHA5	EPH Receptor A5	Protein Coding	47	GC04M065319	29.77
APP	Amyloid Beta Precursor Protein	Protein Coding	52	GC21M025880	29.76
TNFAIP3	TNF Alpha Induced Protein 3	Protein Coding	48	GC06P137866	29.71
GPER1	G Protein-Coupled Estrogen Receptor 1	Protein Coding	38	GC07P001368	29.68
GRN	Granulin Precursor	Protein Coding	47	GC17P044345	29.66
CASR	Calcium Sensing Receptor	Protein Coding	51	GC03P122183	29.66
IFNAR1	Interferon Alpha And Beta Receptor Subunit 1	Protein Coding	45	GC21P033324	29.66
CD46	CD46 Molecule	Protein Coding	47	GC01P207752	29.64
FGA	Fibrinogen Alpha Chain	Protein Coding	48	GC04M154583	29.62
CLDN1	Claudin 1	Protein Coding	48	GC03M190305	29.62
ADAM17	ADAM Metallopeptidase Domain 17	Protein Coding	51	GC02M009488	29.58
PBX1	PBX Homeobox 1	Protein Coding	50	GC01P164524	29.57
GADD45G	Growth Arrest And DNA Damage Inducible Gamma	Protein Coding	41	GC09P089605	29.57
MYH9	Myosin Heavy Chain 9	Protein Coding	50	GC22M036281	29.57
VDAC1	Voltage Dependent Anion Channel 1	Protein Coding	47	GC05M133975	29.56
TIMELESS	Timeless Circadian Regulator	Protein Coding	39	GC12M056416	29.54
BCL11A	BAF Chromatin Remodeling Complex Subunit BCL11A	Protein Coding	44	GC02M060451	29.52
IL9	Interleukin 9	Protein Coding	44	GC05M135891	29.50
TPX2	TPX2 Microtubule Nucleation Factor	Protein Coding	42	GC20P031739	29.50
HDAC4	Histone Deacetylase 4	Protein Coding	52	GC02M239048	29.48
VIP	Vasoactive Intestinal Peptide	Protein Coding	45	GC06P152750	29.48
HSPA8	Heat Shock Protein Family A (Hsp70) Member 8	Protein Coding	48	GC11M123057	29.44
PTGES	Prostaglandin E Synthase	Protein Coding	42	GC09M129738	29.43
AIFM1	Apoptosis Inducing Factor Mitochondria Associated 1	Protein Coding	50	GC0XM130129	29.42
TDGF1	Teratocarcinoma-Derived Growth Factor 1	Protein Coding	42	GC03P046576	29.40
CCR1	C-C Motif Chemokine Receptor 1	Protein Coding	45	GC03M046218	29.38
PIM1	Pim-1 Proto-Oncogene, Serine/Threonine Kinase	Protein Coding	51	GC06P055356	29.37
ACVRL1	Activin A Receptor Like Type 1	Protein Coding	50	GC12P051906	29.36
HDGF	Heparin Binding Growth Factor	Protein Coding	41	GC01M156786	29.35
IL21	Interleukin 21	Protein Coding	43	GC04M122612	29.32
RELB	RELB Proto-Oncogene, NF-KB Subunit	Protein Coding	46	GC19P045002	29.31
GNRH1	Gonadotropin Releasing Hormone 1	Protein Coding	43	GC08M025419	29.31
AOC3	Amine Oxidase Copper Containing 3	Protein Coding	44	GC17P042851	29.29
MSN	Moesin	Protein Coding	48	GC0XP065588	29.24
ACP5	Acid Phosphatase 5, Tartrate Resistant	Protein Coding	47	GC19M011574	29.21
CD2	CD2 Molecule	Protein Coding	44	GC01P116754	29.15
PSMB8	Proteasome 20S Subunit Beta 8	Protein Coding	51	GC06M032840	29.15
CDC25B	Cell Division Cycle 25B	Protein Coding	47	GC20P003794	29.11
MAP3K2	Mitogen-Activated Protein Kinase Kinase Kinase 2	Protein Coding	45	GC02M127298	29.10
S100A9	S100 Calcium Binding Protein A9	Protein Coding	43	GC01P153357	29.09
TFEB	Transcription Factor EB	Protein Coding	43	GC06M047093	29.09
RIOX2	Ribosomal Oxygenase 2	Protein Coding	31	GC03M097942	29.06
LRP1B	LDL Receptor Related Protein 1B	Protein Coding	40	GC02M140231	29.02
F2R	Coagulation Factor II Thrombin Receptor	Protein Coding	47	GC05P076716	28.98
SOX10	SRY-Box Transcription Factor 10	Protein Coding	46	GC22M049686	28.96
IL12RB1	Interleukin 12 Receptor Subunit Beta 1	Protein Coding	45	GC19M018058	28.95
MAPK9	Mitogen-Activated Protein Kinase 9	Protein Coding	49	GC05M180234	28.91
SRSF2	Serine And Arginine Rich Splicing Factor 2	Protein Coding	41	GC17M076734	28.86
CYP1A2	Cytochrome P450 Family 1 Subfamily A Member 2	Protein Coding	46	GC15P074748	28.83
BRDT	Bromodomain Testis Associated	Protein Coding	43	GC01P091949	28.81
PLAT	Plasminogen Activator, Tissue Type	Protein Coding	50	GC08M042174	28.81
XBP1	X-Box Binding Protein 1	Protein Coding	46	GC22M028794	28.80
MAPT	Microtubule Associated Protein Tau	Protein Coding	51	GC17P045894	28.80
AKR1C1	Aldo-Keto Reductase Family 1 Member C1	Protein Coding	44	GC10P004963	28.74
EDNRA	Endothelin Receptor Type A	Protein Coding	50	GC04P147480	28.73
LDHA	Lactate Dehydrogenase A	Protein Coding	52	GC11P018394	28.69
CDCP1	CUB Domain Containing Protein 1	Protein Coding	39	GC03M045082	28.64
AIMP2	Aminoacyl TRNA Synthetase Complex Interacting Multifunctional Protein 2	Protein Coding	42	GC07P006016	28.62
NFATC1	Nuclear Factor Of Activated T Cells 1	Protein Coding	48	GC18P079395	28.60
AKR1B10	Aldo-Keto Reductase Family 1 Member B10	Protein Coding	44	GC07P134527	28.57
TFF1	Trefoil Factor 1	Protein Coding	45	GC21M042362	28.55
HEPACAM	Hepatic And Glial Cell Adhesion Molecule	Protein Coding	40	GC11M124919	28.50
TTR	Transthyretin	Protein Coding	50	GC18P031557	28.50
AGTR1	Angiotensin II Receptor Type 1	Protein Coding	51	GC03P148697	28.50
DDIT3	DNA Damage Inducible Transcript 3	Protein Coding	46	GC12M057516	28.47
IDO1	Indoleamine 2,3-Dioxygenase 1	Protein Coding	45	GC08P039891	28.45
POLH	DNA Polymerase Eta	Protein Coding	49	GC06P043576	28.44
DMTF1	Cyclin D Binding Myb Like Transcription Factor 1	Protein Coding	37	GC07P087155	28.43
PRKD1	Protein Kinase D1	Protein Coding	51	GC14M029576	28.42
XRCC4	X-Ray Repair Cross Complementing 4	Protein Coding	44	GC05P083077	28.40
PPARGC1A	PPARG Coactivator 1 Alpha	Protein Coding	47	GC04M023755	28.39
NAMPT	Nicotinamide Phosphoribosyltransferase	Protein Coding	48	GC07M106248	28.37
PTPN6	Protein Tyrosine Phosphatase Non-Receptor Type 6	Protein Coding	50	GC12P011869	28.36
LAT	Linker For Activation Of T Cells	Protein Coding	47	GC16P032276	28.35
SDC1	Syndecan 1	Protein Coding	44	GC02M020200	28.34
PPP2R2A	Protein Phosphatase 2 Regulatory Subunit Balpha	Protein Coding	45	GC08P026292	28.28
CD14	CD14 Molecule	Protein Coding	45	GC05M140631	28.25
SEMA3F	Semaphorin 3F	Protein Coding	42	GC03P050167	28.23
HSPG2	Heparan Sulfate Proteoglycan 2	Protein Coding	46	GC01M021822	28.16
LYVE1	Lymphatic Vessel Endothelial Hyaluronan Receptor 1	Protein Coding	43	GC11M010713	28.14
PKD1	Polycystin 1, Transient Receptor Potential Channel Interacting	Protein Coding	46	GC16M003057	28.10
WNT3A	Wnt Family Member 3A	Protein Coding	48	GC01P228466	28.06
SPHK1	Sphingosine Kinase 1	Protein Coding	48	GC17P076376	28.04
MECOM	MDS1 And EVI1 Complex Locus	Protein Coding	48	GC03M169083	28.03
CDA	Cytidine Deaminase	Protein Coding	44	GC01P020588	27.99
ALDH2	Aldehyde Dehydrogenase 2 Family Member	Protein Coding	51	GC12P111766	27.99
ABCA1	ATP Binding Cassette Subfamily A Member 1	Protein Coding	48	GC09M104781	27.97
VCP	Valosin Containing Protein	Protein Coding	50	GC09M035056	27.96
F2RL3	F2R Like Thrombin Or Trypsin Receptor 3	Protein Coding	47	GC19P016888	27.91
FANCF	FA Complementation Group F	Protein Coding	43	GC11M022600	27.85
MCM2	Minichromosome Maintenance Complex Component 2	Protein Coding	48	GC03P127598	27.83
HDAC6	Histone Deacetylase 6	Protein Coding	52	GC0XP048801	27.82
GPX1	Glutathione Peroxidase 1	Protein Coding	48	GC03M049486	27.81
PTPN3	Protein Tyrosine Phosphatase Non-Receptor Type 3	Protein Coding	45	GC09M109375	27.80
POLG	DNA Polymerase Gamma, Catalytic Subunit	Protein Coding	46	GC15M089365	27.77
HSPD1	Heat Shock Protein Family D (Hsp60) Member 1	Protein Coding	48	GC02M197486	27.74
ESM1	Endothelial Cell Specific Molecule 1	Protein Coding	40	GC05M054977	27.69
SOCS1	Suppressor Of Cytokine Signaling 1	Protein Coding	44	GC16M011255	27.67
ETV4	ETS Variant Transcription Factor 4	Protein Coding	44	GC17M043527	27.66
TGIF1	TGFB Induced Factor Homeobox 1	Protein Coding	47	GC18P003411	27.65
PTTG1	PTTG1 Regulator Of Sister Chromatid Separation, Securin	Protein Coding	44	GC05P160422	27.65
BRD4	Bromodomain Containing 4	Protein Coding	46	GC19M015236	27.65
CSK	C-Terminal Src Kinase	Protein Coding	48	GC15P074782	27.63
RALBP1	RalA Binding Protein 1	Protein Coding	45	GC18P009465	27.63
CCNG1	Cyclin G1	Protein Coding	43	GC05P163438	27.62
CR1	Complement C3b/C4b Receptor 1 (Knops Blood Group)	Protein Coding	45	GC01P207496	27.59
S100A8	S100 Calcium Binding Protein A8	Protein Coding	43	GC01M153391	27.56
CCR4	C-C Motif Chemokine Receptor 4	Protein Coding	45	GC03P032951	27.53
TP53BP2	Tumor Protein P53 Binding Protein 2	Protein Coding	43	GC01M223779	27.52
NODAL	Nodal Growth Differentiation Factor	Protein Coding	43	GC10M070431	27.50
CD68	CD68 Molecule	Protein Coding	40	GC17P007579	27.49
CHI3L1	Chitinase 3 Like 1	Protein Coding	44	GC01M203148	27.48
CTSK	Cathepsin K	Protein Coding	50	GC01M150837	27.48
RAP1A	RAP1A, Member Of RAS Oncogene Family	Protein Coding	46	GC01P111542	27.45
ITGA11	Integrin Subunit Alpha 11	Protein Coding	43	GC15M068296	27.45
NCOR2	Nuclear Receptor Corepressor 2	Protein Coding	45	GC12M124324	27.40
USF2	Upstream Transcription Factor 2, C-Fos Interacting	Protein Coding	40	GC19P035268	27.36
TGM2	Transglutaminase 2	Protein Coding	48	GC20M038127	27.35
SOS2	SOS Ras/Rho Guanine Nucleotide Exchange Factor 2	Protein Coding	46	GC14M050117	27.32
CLPTM1L	CLPTM1 Like	Protein Coding	37	GC05M001317	27.29
H2AX	H2A.X Variant Histone	Protein Coding	36	GC11M119097	27.28
NEU1	Neuraminidase 1	Protein Coding	45	GC06M031857	27.27
FGF4	Fibroblast Growth Factor 4	Protein Coding	44	GC11M070438	27.26
SRGAP1	SLIT-ROBO Rho GTPase Activating Protein 1	Protein Coding	43	GC12P063844	27.23
SLC34A2	Solute Carrier Family 34 Member 2	Protein Coding	47	GC04P025657	27.22
CHRNB4	Cholinergic Receptor Nicotinic Beta 4 Subunit	Protein Coding	44	GC15M078624	27.20
DLL1	Delta Like Canonical Notch Ligand 1	Protein Coding	46	GC06M170282	27.18
SGK1	Serum/Glucocorticoid Regulated Kinase 1	Protein Coding	50	GC06M134169	27.16
EPHA7	EPH Receptor A7	Protein Coding	49	GC06M093240	27.16
CDC45	Cell Division Cycle 45	Protein Coding	45	GC22P019479	27.15
GHR	Growth Hormone Receptor	Protein Coding	47	GC05P042429	27.12
EREG	Epiregulin	Protein Coding	42	GC04P074366	27.12
DNAH8	Dynein Axonemal Heavy Chain 8	Protein Coding	38	GC06P055369	27.10
SLPI	Secretory Leukocyte Peptidase Inhibitor	Protein Coding	40	GC20M045252	27.10
TUBB3	Tubulin Beta 3 Class III	Protein Coding	50	GC16P089919	27.08
CUL1	Cullin 1	Protein Coding	45	GC07P148697	27.05
S100A6	S100 Calcium Binding Protein A6	Protein Coding	43	GC01M153535	27.04
PAWR	Pro-Apoptotic WT1 Regulator	Protein Coding	41	GC12M079574	27.03
CSNK2A1	Casein Kinase 2 Alpha 1	Protein Coding	52	GC20M000472	27.03
ACTN4	Actinin Alpha 4	Protein Coding	47	GC19P038647	27.01
KMT2D	Lysine Methyltransferase 2D	Protein Coding	42	GC12M049018	26.98
AGT	Angiotensinogen	Protein Coding	50	GC01M230702	26.96
HP	Haptoglobin	Protein Coding	45	GC16P072089	26.93
ADAR	Adenosine Deaminase RNA Specific	Protein Coding	45	GC01M154582	26.92
ELAVL4	ELAV Like RNA Binding Protein 4	Protein Coding	40	GC01P050025	26.92
MAGEC2	MAGE Family Member C2	Protein Coding	36	GC0XM142202	26.90
RBFOX1	RNA Binding Fox-1 Homolog 1	Protein Coding	38	GC16P005688	26.85
TNFRSF11A	TNF Receptor Superfamily Member 11a	Protein Coding	46	GC18P062325	26.85
MECP2	Methyl-CpG Binding Protein 2	Protein Coding	46	GC0XM154021	26.83
DYNC2H1	Dynein Cytoplasmic 2 Heavy Chain 1	Protein Coding	39	GC11P103109	26.83
EBAG9	Estrogen Receptor Binding Site Associated Antigen 9	Protein Coding	39	GC08P109536	26.82
HOXB9	Homeobox B9	Protein Coding	41	GC17M048621	26.79
KDM1A	Lysine Demethylase 1A	Protein Coding	48	GC01P023019	26.74
CCK	Cholecystokinin	Protein Coding	43	GC03M042274	26.71
CLDN4	Claudin 4	Protein Coding	42	GC07P073799	26.69
PLAG1	PLAG1 Zinc Finger	Protein Coding	40	GC08M056161	26.68
MMP11	Matrix Metallopeptidase 11	Protein Coding	46	GC22P023768	26.65
MTAP	Methylthioadenosine Phosphorylase	Protein Coding	48	GC09P021792	26.61
CD59	CD59 Molecule (CD59 Blood Group)	Protein Coding	47	GC11M033704	26.61
VTCN1	V-Set Domain Containing T Cell Activation Inhibitor 1	Protein Coding	39	GC01M117143	26.61
TNFSF12	TNF Superfamily Member 12	Protein Coding	41	GC17P009104	26.61
MICA	MHC Class I Polypeptide-Related Sequence A	Protein Coding	39	GC06P031399	26.61
PCLAF	PCNA Clamp Associated Factor	Protein Coding	30	GC15M067360	26.60
PPARA	Peroxisome Proliferator Activated Receptor Alpha	Protein Coding	47	GC22P046150	26.59
KLF2	Kruppel Like Factor 2	Protein Coding	41	GC19P026614	26.58
CHL1	Cell Adhesion Molecule L1 Like	Protein Coding	40	GC03P000213	26.54
HMGA1	High Mobility Group AT-Hook 1	Protein Coding	47	GC06P055309	26.54
NFATC2	Nuclear Factor Of Activated T Cells 2	Protein Coding	45	GC20M051386	26.49
CD38	CD38 Molecule	Protein Coding	45	GC04P015779	26.45
SAA1	Serum Amyloid A1	Protein Coding	43	GC11P018267	26.43
IKZF3	IKAROS Family Zinc Finger 3	Protein Coding	43	GC17M039759	26.39
MBL2	Mannose Binding Lectin 2	Protein Coding	48	GC10M052760	26.35
PARD3	Par-3 Family Cell Polarity Regulator	Protein Coding	43	GC10M034110	26.31
MBP	Myelin Basic Protein	Protein Coding	45	GC18M076978	26.31
PPP1CB	Protein Phosphatase 1 Catalytic Subunit Beta	Protein Coding	47	GC02P028752	26.30
FOXC1	Forkhead Box C1	Protein Coding	43	GC06P001610	26.28
PTPN1	Protein Tyrosine Phosphatase Non-Receptor Type 1	Protein Coding	51	GC20P050510	26.24
SSX2	SSX Family Member 2	Protein Coding	38	GC0XM052696	26.21
PIEZO1	Piezo Type Mechanosensitive Ion Channel Component 1	Protein Coding	38	GC16M088715	26.21
F5	Coagulation Factor V	Protein Coding	45	GC01M169511	26.21
SRPK1	SRSF Protein Kinase 1	Protein Coding	46	GC06M047030	26.20
NT5E	5'-Nucleotidase Ecto	Protein Coding	52	GC06P085449	26.18
NLRP3	NLR Family Pyrin Domain Containing 3	Protein Coding	48	GC01P247415	26.16
API5	Apoptosis Inhibitor 5	Protein Coding	38	GC11P043311	26.14
CCL4	C-C Motif Chemokine Ligand 4	Protein Coding	41	GC17P036103	26.14
WNT2	Wnt Family Member 2	Protein Coding	44	GC07M117276	26.12
AMACR	Alpha-Methylacyl-CoA Racemase	Protein Coding	46	GC05M033986	26.12
PTPA	Protein Phosphatase 2 Phosphatase Activator	Protein Coding	36	GC09P129111	26.12
WEE1	WEE1 G2 Checkpoint Kinase	Protein Coding	47	GC11P009573	26.11
CYP3A5	Cytochrome P450 Family 3 Subfamily A Member 5	Protein Coding	48	GC07M099648	26.08
CCL20	C-C Motif Chemokine Ligand 20	Protein Coding	44	GC02P227814	26.06
SMARCA2	SWI/SNF Related, Matrix Associated, Actin Dependent Regulator Of Chromatin, Subfamily A, Member 2	Protein Coding	50	GC09P001980	26.05
SH3KBP1	SH3 Domain Containing Kinase Binding Protein 1	Protein Coding	42	GC0XM019552	26.04
INS-IGF2	INS-IGF2 Readthrough	Protein Coding	27	GC11M002218	26.03
TLR7	Toll Like Receptor 7	Protein Coding	48	GC0XP012867	25.94
H1-0	H1.0 Linker Histone	Protein Coding	32	GC22P037898	25.90
FOXK2	Forkhead Box K2	Protein Coding	38	GC17P082519	25.87
PMAIP1	Phorbol-12-Myristate-13-Acetate-Induced Protein 1	Protein Coding	40	GC18P059899	25.86
SFN	Stratifin	Protein Coding	47	GC01P026904	25.86
PLK2	Polo Like Kinase 2	Protein Coding	44	GC05M058453	25.86
CD69	CD69 Molecule	Protein Coding	41	GC12M015678	25.76
ORAI1	ORAI Calcium Release-Activated Calcium Modulator 1	Protein Coding	44	GC12P123580	25.75
DCN	Decorin	Protein Coding	47	GC12M091140	25.72
FOLH1	Folate Hydrolase 1	Protein Coding	47	GC11M069030	25.70
F2RL1	F2R Like Trypsin Receptor 1	Protein Coding	47	GC05P076818	25.69
HNRNPA1	Heterogeneous Nuclear Ribonucleoprotein A1	Protein Coding	47	GC12P054280	25.66
LPL	Lipoprotein Lipase	Protein Coding	50	GC08P019901	25.66
ATF1	Activating Transcription Factor 1	Protein Coding	47	GC12P050763	25.65
TIAM1	TIAM Rac1 Associated GEF 1	Protein Coding	45	GC21M031118	25.61
SNCA	Synuclein Alpha	Protein Coding	50	GC04M089724	25.59
IQGAP1	IQ Motif Containing GTPase Activating Protein 1	Protein Coding	44	GC15P090388	25.58
FUT4	Fucosyltransferase 4	Protein Coding	37	GC11P094544	25.56
RHEB	Ras Homolog, MTORC1 Binding	Protein Coding	49	GC07M151466	25.54
LAMA3	Laminin Subunit Alpha 3	Protein Coding	45	GC18P023689	25.50
NMBR	Neuromedin B Receptor	Protein Coding	43	GC06M142059	25.48
CCR2	C-C Motif Chemokine Receptor 2	Protein Coding	45	GC03P046356	25.47
HES1	Hes Family BHLH Transcription Factor 1	Protein Coding	44	GC03P194136	25.44
SCNN1A	Sodium Channel Epithelial 1 Subunit Alpha	Protein Coding	48	GC12M006346	25.37
DNASE1	Deoxyribonuclease 1	Protein Coding	43	GC16P003611	25.36
RHO	Rhodopsin	Protein Coding	48	GC03P131457	25.32
KRT17	Keratin 17	Protein Coding	47	GC17M041619	25.28
PAK4	P21 (RAC1) Activated Kinase 4	Protein Coding	49	GC19P039125	25.26
E2F4	E2F Transcription Factor 4	Protein Coding	46	GC16P067192	25.25
CTCF	CCCTC-Binding Factor	Protein Coding	47	GC16P067563	25.24
GUSB	Glucuronidase Beta	Protein Coding	48	GC07M065960	25.23
NET1	Neuroepithelial Cell Transforming 1	Protein Coding	44	GC10P005444	25.23
MUC3A	Mucin 3A, Cell Surface Associated	Protein Coding	35	GC07P100949	25.19
LRP6	LDL Receptor Related Protein 6	Protein Coding	49	GC12M015714	25.17
LCN2	Lipocalin 2	Protein Coding	44	GC09P128149	25.14
APOA1	Apolipoprotein A1	Protein Coding	49	GC11M116835	25.13
CD33	CD33 Molecule	Protein Coding	44	GC19P051212	25.12
FOSL1	FOS Like 1, AP-1 Transcription Factor Subunit	Protein Coding	45	GC11M069434	25.10
IGFBP5	Insulin Like Growth Factor Binding Protein 5	Protein Coding	43	GC02M216672	25.07
FBXO5	F-Box Protein 5	Protein Coding	38	GC06M152970	25.03
WNT7A	Wnt Family Member 7A	Protein Coding	50	GC03M016916	25.03
TNFRSF9	TNF Receptor Superfamily Member 9	Protein Coding	45	GC01M007915	25.02
